# Supplementary material for: The soil microbiomes of forest ecosystems in Kenya: their diversity and environmental drivers
Source: Sci Rep. 2023 May 2;13:7156. doi: 10.1038/s41598-023-33993-4 (PMC10154314; doi:10.1038/s41598-023-33993-4)
Supplement: Supplementary file 4 — Supplementary Table 1. [file 41598_2023_33993_MOESM4_ESM.xls]

## Sheet: Sampling Meta data
Table 1.1: Parameters of sampling sites analyzed in this study. These are the metadata that was summarized before sampling
Sample	Forest Ecosystem	Latitude (S)	Longitude (E)	Elevation (m)	Vegetation (Time of Sampling)	General site Description	Weather (Time of Sampling)
K5	Chawia - Inside	S03°29’09.42’	E038°20’44.0’	1565	Highland mountain forest	Dense forest	Light shower, foggy and cloudy
K6	Chawia - periphery	S03°28’55.42’	E038°20’47.0’	1605	Busy plus pine trees	Litter from pine, organic	Drizzling, cloudy, foggy
K7	Susu plantation	S03° 26’31.7’	E038°20’15.3’	1671	Eucalyptus plantation &wattle trees	Red soil	Thick clouds-foggy
K8	Ngangao - lower	S 03°22’17.0’	E038°20’34.0’	1760	Montane-Tropical	Thick ground cover	Over cast
K9	Ngangao - Upper	S 03° 22’19.2’	E038°20’25.5’	1812	Mixed pine, Cyprus & indigenous tree	Heavy litter from needle leaves	Cloudy
K10	Vuria	S 03°24.316’	E038°20’17.66	1802	Montane	Thick ground cover	Sunny plus cloudy
K15	Ngubi	S 01° 05.769’	E036°36.441’	2226	Thick ground cover, mixed forest	Thick ground cover	Cloudy, dry and cold
K16	Longonot	S 00° 52.088’	E036°29.040’	2171	Acacia, grass and shrubs	Gullies, eroded soil	Windy, dry and sunny
K18	Londiani junction	S 00° 10.078’	E035°39.254’	2435	Mixed forest	Hilly with forest	Cool and cloudy
K21	Kakamega	0°17’43.5’N	34°46’24.2’E	1582	Rain forest	Natural forest	Cool and wet
K23	Arbadare - Kihinganda	S 00° 42.893’	E 036°44.805'	2700	Bamboo forest	Thick litter -Bamboo leaf cover	Cloudy, Cool and Wet
K24	Mt Elgon - Kapsokwony	N0° 51.49’	E 034°42.10'	2069	Mixed forest with indigenous exotic trees	Hilly, rocky slopes and valleys	Rainy
K25	Kitale School	S0°59’ 43.6’N	35°00’13.8’E	1914	Planted forest	School and firming activities	Sunny
K26	Moi Barracks Eldoret	0°37’56.2’N	35°10’24.5’E	1988	Grass land	Rock with natural grasses	Cloudy, Windy and dry
K27	Eldoret-Kapsabet junction	N00° 08’28.4’	E035°28’00.4’	2511	Natural forest	Forest with native trees	Cloudy and wet
K28	Equator Londiani	N0°00’00.0’	E035°32’05.6’	2487	Mixed exotic	Highly depleted forest	Cloudy and Rainy
K29	Muguga - Kiambu	S 01° 12.835’	E036°38.549’	2036	Forest	Thick ground cover	Cloudy
K33	Aberdare Pesi - Ndaragwa	S 00° 06.055'	E 036°32.189'	2499	Very thick natural forest with thick shrub	Thick indigenous vegetation	Cool and cloudy
K34	Aberdare Tosha Forest	S 00° 27.740'	E 036°50.563'	2302	Indigenous forest	Thick vegetation	Cool evening`
K35	Mt.Kenya-Castle Kimunge	S 00° 24.490'	E 037°18.682'	1894	Forest mountain ecosystem	Thick ground and forest cover	Rainy, cloudy and foggy
K36	Mt. Kenya - Irangi	S 00° 20.832’	E 037°28.929'	2002	Indigenous mixed	Thick ground cover	Raining
K37	Mt. Kenya - Kyang'ondu	S00°18'48.0"	E 037°36'00"	1622	Indigenous mixed forest	Invasive shrub	Worm, cloudy and wet
K38	M t. Kenya- Kinondoni	S 00° 09.683’	E 037°26.769'	2950	Moorland Rose wood trees	Grassy-moorland	Rain showers, foggy and cloudy
K39	Mt. Kenya -Kinondoni	S00°10.33’	E 037°27.157'	2845	Bamboo forest	Bamboo	Raining, cloudy and Foggy
K40	Mt. Kenya - Kinondoni -	S 00° 12.250’	E 037°29.658'	2363	Transition based	Bushy - base of forest succession	Raining, cloudy and foggy
K42	Mt.Kenya - Sirimon	S00°00.16’	E 037°15.34'	2718	Thick bush-mixed shrub	Thick ground Cover	Cloudy and dry
K63	Arbadare Githika block	S 00°45.020’	E 036°47.879'	2368	Indigenous forest	Thick forest	Cool and Wet cloudy evening
K66	Mt.Kenya- state lodge	S 00° 19.089’	E 037°08.900'	2216	Mountainous forest with podo tress	Thick forest	Sunny, Cool-clean sky
K70	Ngong hills nature reserve	S 01° 23.763’	E 036°38.254'	2394	Shrubs and tall trees	Grassy	Sunny, windy, clear sky
K71	Ngong hills Corner Baridi	S 01° 26.842’	E 036°38.682'	2194	Forest, grass & shrubs	Grassy and shrubs	Sunny, windy, clear sky
K77	Menengai crater	S 00° 13.397’	E 036°03.010'	2056	Crater-shrubs patching on rocks	Grass and bushes rocky volcanic	Cloudy cool evening
Table 1.2: Soil physiochemical Characteristics as an influence to soil prokaryotic communities
Sample No.	pH	C %	K (mg/kg)	Ca (mg/kg)	Mg (mg/kg)	Na (mg/kg)	P (mg/kg)	Mn (mg/kg)	Fe (mg/kg)	Al (mg/kg)	Sand (%)	Silt (%)	Clay
													(%)
K5	4.09	5.37	2.38	74.64	21.29	1.7	17.58	65.2	187.56	769.48	83	2	15
K6	4.53	3.13	2.49	77.15	18.4	1.97	9.63	15.18	218.82	1097.39	72	14	14
K7	3.75	4.96	14.75	6.91	54.7	23.63	3.82	8.79	201.52	1429.14	84	5	11
K8	4.97	2.85	1.66	82.59	14.81	0.93	9.62	39.5	110.16	942.03	92	2	6
K9	4.17	5.32	2.33	74.26	20.9	2.51	4.94	18.44	341.2	1202.48	89	2	9
K10	6.41	2.67	4.91	71.29	23.28	0.51	10.71	44.89	75.8	640.78	62	19	20
K15	6.33	2.61	6.65	76.27	16.57	0.51	1.36	142.45	105.12	382.72	32	47	20
K16	6.57	0.67	12.83	70.34	14.78	2.04	2.7	9.23	110.34	399.06	77	11	12
K18	6.23	2.2	6.02	75.03	18.05	0.89	1.45	170.62	112.95	527.64	40	41	20
K21	5.96	4.51	0.96	82.71	16.02	0.31	1.81	122.55	76.39	372.02	65	20	15
K23	3.42	6.57	21.06	41.49	23.8	13.65	11.28	7.17	251.99	1938.67	84	1	15
K24	6.41	2.15	2.67	71.36	25.59	0.37	2.5	71.9	85.08	370.97	56	23	21
K25	6.43	2.47	2.83	85.68	11.05	0.44	8.55	65.51	53.99	378.77	77	9	14
K26	5.72	1.66	8.7	60.74	29.32	1.25	1.81	125.35	68.75	782.02	50	29	21
K27	6.14	2.73	7.87	66.02	25.6	0.51	3.12	99.06	62.64	537.71	42	36	23
K28	5.01	3.09	7.95	71.4	19.87	0.78	6.3	152	100.63	853.52	34	42	24
K29	6.57	2.77	4.5	81.17	13.98	0.35	0.7	350.37	74.19	419.71	39	43	18
K33	6.84	8.31	4.53	70.65	24.57	0.25	9.94	142.83	56.18	207.55	63	17	20
K34	4.39	6.29	5.81	70.89	22.04	1.26	16.67	69.88	124.25	1680.56	75	5	20
K35	4.61	5.5	6.59	62.08	29.49	1.83	10.02	22.39	77.24	1890.99	63	22	15
K36	3.92	5.62	9.57	66.57	21.86	2	9.57	228.86	134.02	1395.4	72	7	21
K37	5.2	3.07	4.46	57.3	37.88	0.35	4.67	60.1	70.5	693.72	68	11	21
K38	5.37	3.48	5.92	81.86	11.64	0.58	25.99	41.91	145.38	959.44	67	15	18
K39	5.29	6.42	5.47	79.91	13.01	1.6	4.42	36.97	94.31	1705.09	58	20	21
K40	3.9	6.43	30.77	42.83	14.05	12.35	8.02	12.32	46.6	2196.58	46	30	24
K42	6.69	6.13	4.13	72.2	23.31	0.35	1.43	149.2	69	441.51	18	68	14
K63	4.25	6.54	3.97	78.09	16.38	1.57	17.58	67.79	276.99	1634.29	60	6	34
K66	6.84	3.74	3.97	84.08	11.63	0.31	12.37	248.79	88.58	283.82	44	32	24
K70	6.37	4.14	4.89	75.33	19.29	0.5	42.17	119.14	120.74	820.01	32	45	23
K71	6.83	3.25	6.73	76.79	16.07	0.4	92.35	256.12	97.02	459	25	45	30
K77	6.56	4.78	3.82	81.52	13.6	1.05	0.65	26.9	155.65	1496.84	27	54	19
Table 1.3: Distribution of high quality sequences across samples
Sample ID	Raw Sequences	Filtered Sequences	% Raw sequences passed filter	Denoised Sequences	Non-chimeric Sequences	% non-chimeric Sequences
K5	85544	82110	95.99	77410	74672	87.29
K6	100448	96249	95.82	90867	88435	88.04
K7	104387	99545	95.36	94723	90394	86.6
K8	135276	129263	95.56	121284	117657	86.98
K9	35826	34261	95.63	30605	29521	82.4
K10	101060	96677	95.66	88697	87256	86.34
K15	90273	86144	95.43	79542	77702	86.07
K16	101571	96597	95.1	89780	86921	85.58
K18	95254	91285	95.83	83651	82204	86.3
K21	72391	69314	95.75	63903	63156	87.24
K23	37053	35455	95.69	32700	31646	85.41
K24	14548	13939	95.81	11732	11698	80.41
K25	39688	38239	96.35	34262	33782	85.12
K26	53593	51315	95.75	46834	45988	85.81
K27	41098	39524	96.17	35201	34857	84.81
K28	35407	33986	95.99	30310	29793	84.14
K29	44352	42547	95.93	38381	37816	85.26
K33	76113	72845	95.71	66479	64809	85.15
K34	70828	68119	96.18	62753	61451	86.76
K35	78327	75057	95.83	69679	67789	86.55
K36	82735	79092	95.6	74393	72684	87.85
K37	67238	64513	95.95	59151	58228	86.6
K38	67270	64701	96.18	59080	57676	85.74
K39	79895	76792	96.12	70896	68584	85.84
K40	74286	70944	95.5	65794	63811	85.9
K42	76805	73794	96.08	67885	66581	86.69
K63	75786	72599	95.79	66384	63772	84.15
K66	76729	73562	95.87	67903	66758	87
K70	83146	79712	95.87	73125	71360	85.82
K71	74810	71467	95.53	66249	63574	84.98
K77	87659	84347	96.22	75675	73741	84.12
Table 1.4: Distribution of high-quality sequences, ASVs and prokaryotic taxa within the selected forest ecosystems
	Ecosystem	High quality sequences	No. of ASVs								Top 3 Most abundant taxa at family level
Sample				Taxonomic classification
				Phylum	Class	Order	Family	Genus	Species	Uncultured Genus
K5	Chawia - Inside	74672	1314	30	54	120	175	280	500	78	Acidobacteriae: Subgroup_2:Subgroup_2, Xanthobacteraceae and Nitrososphaeraceae.
K6	Chawia-periphery	88435	1519	30	60	131	207	345	614	95	Xanthobacteraceae, Acidobacteriae: Subgroup_2:Subgroup_2 and Gammaproteobacteria_Incertae_Sedis: Unknown_Family.
K7	Susu plantation	90394	1174	30	55	109	157	250	436	75	Acidobacteriae: Subgroup_2:Subgroup_2, Xanthobacteraceae and Gammaproteobacteria_Incertae_Sedis:Unknown_Family.
K8	Ngangao - lower	117657	1832	35	75	157	231	382	768	150	Xanthobacteraceae, Nitrososphaeraceae and Chthoniobacteraceae.
K9	Ngangao - Upper	29521	720	25	45	99	143	226	364	67	Xanthobacteraceae, Gammaproteobacteria_Incertae_Sedis:Unknown_Family and Acidobacae: Subgroup_2: Subgroup _2.
K10	Vuria	87256	1838	33	74	164	257	432	863	117	Nitrososphaeraceae, Xanthobacteraceae and Chitinophagaceae.
K15	Ngubi	77702	1566	32	67	140	216	359	704	105	Chthoniobacteraceae, Xanthobacteraceae and Chitinophagaceae.
K16	Longonot	86921	1648	26	59	139	211	345	678	109	Nitrososphaeraceae, Chthoniobacteraceae and Chitinophagaceae.
K18	Londiani junction	82204	1720	32	71	156	235	402	808	107	Nitrososphaeraceae, Chthoniobacteraceae and Xanthobacteraceae.
K21	Kakamega	63156	1213	31	66	139	209	326	622	86	Xanthobacteraceae, Nitrososphaeraceae, Chitinophagaceae
K23	Arbadare - Kihinganda	31646	639	23	46	90	113	164	265	49	Acidobacteriae:Subgroup_2:Subgroup_2, Xanthobacteraceae and Gammaproteobacteria_Incertae_Sedis:Unknown_Family
K24	Mt Elgon -Kapsokwony	11698	386	22	46	88	127	185	280	53	Xanthobacteraceae, Vicinamibacterales: uncultured and Vicinamibacteraceae.
K25	Kitale School	33782	780	24	55	114	175	274	487	54	Flavobacteriaceae, Xanthobacteraceae and Chitinophagaceae.
K26	Moi Barracks Eldoret	45988	1000	26	51	111	171	289	502	86	Chthoniobacteraceae, Xanthobacteraceae and Chitinophagaceae.
K27	Eldoret-Kapsabet junction	34857	919	24	53	114	176	296	540	78	Xanthobacteraceae, Chitinophagaceae and Chthoniobacteraceae.
K28	Equator Londiani	29793	839	24	50	107	171	297	498	80	Xanthobacteraceae, Chitinophagaceae and Chthoniobacteraceae.
K29	Muguga - Kiambu	37816	904	26	57	117	179	286	508	80	Nitrososphaeraceae, Xanthobacteraceae and Chitinophagaceae.
K33	Aberdare Pesi - Ndaragwa	64809	1370	28	63	141	211	353	698	102	Xanthobacteraceae, Nitrososphaeraceae and Chitinophagaceae
K34	Aberdare Tosha Forest	61451	1292	34	62	131	198	318	595	86	Xanthobacteraceae, Acidobacteriae: Subgroup_2:Subgroup_2 and Chitinophagaceae.
K35	Mt. Kenya - Castle Kimunge	67789	1355	30	66	136	205	342	620	87	Xanthobacteraceae, Acidobacteriae: Subgroup_2 and Acidobacteriales:uncultured
K36	Mt. Kenya - Irangi	72684	1254	27	50	110	165	282	507	84	Xanthobacteraceae, Acidobacteriales: uncultured and Acidobacteriae: Subgroup_2:Subgroup_2
K37	Mt. Kenya - Kyang'ondu	58228	1285	30	61	132	210	353	659	92	Xanthobacteraceae, Chitinophagaceae and Vicinamibacterales: uncultured.
K38	Mt. Kenya - Kinondoni	57676	1305	33	70	141	216	347	682	89	Xanthobacteraceae, Chitinophagaceae and Chthoniobacteraceae.
K39	Mt. Kenya -Kinondoni	68584	1493	35	68	150	223	361	696	92	Chitinophagaceae, Xanthobacteraceae and Acidobacteriae: Subgroup_2:Subgroup_2.
K40	Mt. Kenya - Kinondoni	63811	1238	34	75	138	193	304	531	81	Acidobacteriae:Subgroup_2:Subgroup_2, Xanthobacteraceae and Acidobacteriales:uncultured
K42	Mt.Kenya - Sirimon	66581	1408	28	56	127	206	368	702	97	Xanthobacteraceae, Chitinophagaceae and Chthoniobacteraceae
K63	Arbadare Githika block	63772	1147	31	61	124	184	295	523	80	Acidobacteriae:Subgroup_2:Subgroup_2, Xanthobacteraceae and Acidobacteriales:uncultured
K66	Mt.Kenya- state lodge	66758	1204	27	62	133	203	321	606	92	Xanthobacteraceae, Nitrososphaeraceae and
											Vicinamibacterales:uncultured
K70	Ngong hills nature reserve	71360	1321	26	61	131	200	347	436	95	Xanthobacteraceae Chitinophagaceae Nitrososphaeraceae
K71	Ngong hills Corner Baridi	63574	1183	27	55	131	202	331	654	94	Chitinophagaceae Xanthobacteraceae and Nitrososphaeraceae.
K77	Menengai crater	73741	1795	33	73	164	251	411	599	114	WD2101_soil_group, Xanthobacteraceae and Chitinophagaceae.
