# Supplementary material for: The soil microbiomes of forest ecosystems in Kenya: their diversity and environmental drivers
Source: Sci Rep. 2023 May 2;13:7156. doi: 10.1038/s41598-023-33993-4 (PMC10154314; doi:10.1038/s41598-023-33993-4)
Supplement: Supplementary file 5 — Supplementary Table 2. [file 41598_2023_33993_MOESM5_ESM.xls]

## Sheet: Taxonomic classification
Taxa_Summaries_ Phylum Level
index	K10	K15	K16	K18	K21	K23	K24	K25	K26	K27	K28	K29	K33	K34	K35	K36	K37	K38	K39	K40	K42	K5	K6	K63	K66	K7	K70	K71	K77	K8	K9
ArchaeaUnknown	0	0	0	0	0	0	0	0	0	0	0	0	0	0	0	0	0	0	0	0	0	0	0	0	0	0	0	0	43	0	0
Archaea:Crenarchaeota	8875	1326	7478	7234	7692	1896	250	1592	1159	628	226	3247	4447	1596	2464	2471	1616	1462	459	6173	416	6200	5644	1815	10890	2011	8941	10273	266	13105	170
Archaea:Euryarchaeota	0	0	0	0	0	0	0	0	0	0	0	0	0	0	0	0	0	0	0	0	0	0	202	0	0	0	0	0	0	0	0
Archaea:Iainarchaeota	0	0	0	0	0	0	0	0	0	0	0	0	0	0	0	0	0	0	0	0	0	0	0	0	0	0	0	0	12	4	0
Archaea:Micrarchaeota	0	0	0	0	0	0	0	0	0	0	0	0	0	0	0	0	0	23	0	0	0	0	0	0	0	0	0	0	2	0	0
Archaea:Nanoarchaeota	38	20	0	33	8	0	0	0	0	0	0	0	0	0	0	0	0	3	0	20	4	0	0	0	3	0	0	0	547	24	0
Archaea:Thermoplasmatota	175	43	329	34	12	371	0	0	0	0	0	23	0	405	276	159	0	0	42	1350	0	842	795	345	0	1012	40	42	266	259	17
BacteriaUnknown	175	172	143	326	760	44	4	282	11	161	40	185	196	71	7	24	155	179	70	55	96	185	53	20	279	137	154	147	408	396	50
Bacteria:Abditibacteriota	4	7	44	8	0	0	0	0	7	0	0	0	0	5	4	15	0	0	3	17	0	0	0	0	3	0	9	24	20	14	0
Bacteria:Acidobacteriota	16141	14125	15003	15524	10037	9571	2294	5256	7491	6347	5864	7145	9367	15299	16795	20254	11152	12230	18011	20906	10105	23874	22573	23334	10004	36913	11398	10028	10797	24116	8919
Bacteria:Actinobacteriota	8472	13084	14938	9075	5865	2684	3300	2788	9914	4572	4051	6088	9493	6028	6727	6494	6105	4207	4580	3124	11660	5922	9746	3562	10304	5236	13700	12244	9251	11051	3149
Bacteria:Armatimonadota	54	106	179	223	20	26	4	14	164	28	36	15	0	51	64	67	55	51	90	136	21	6	30	54	0	40	27	20	108	57	13
Bacteria:Bacteroidota	10364	8459	6927	9019	6219	678	489	8751	4045	5049	3251	4550	9077	5402	4720	4621	8731	8453	7450	2876	8803	2400	5545	6606	5784	2712	6283	7444	10116	8383	631
Bacteria:Bdellovibrionota	31	11	61	0	2	0	0	24	0	0	11	10	4	11	20	0	0	0	31	0	0	0	22	0	19	43	0	50	89	0	0
Bacteria:Chloroflexi	2588	2520	3464	2658	1196	1384	497	949	2817	2166	1383	1093	1693	1891	3657	1860	2440	1429	2284	5327	1743	1075	1429	901	1821	2581	1900	2091	2635	2631	446
Bacteria:Cyanobacteria	103	18	196	96	7	37	0	0	36	0	18	14	35	87	54	225	57	100	49	93	41	79	55	125	32	212	62	659	168	98	39
Bacteria:Deinococcota	0	0	0	0	0	0	0	0	0	0	0	0	0	0	0	0	0	0	0	0	0	0	0	2	0	0	0	4	0	0	0
Bacteria:Dependentiae	0	0	0	0	12	9	0	0	0	0	0	0	23	0	0	23	16	0	49	3	9	54	30	27	0	27	0	0	0	45	6
Bacteria:Desulfobacterota	141	112	32	154	235	0	62	76	0	83	44	61	80	87	94	43	149	204	233	31	121	132	120	95	113	34	99	27	133	226	21
Bacteria:Elusimicrobiota	128	77	82	107	85	35	0	25	30	29	31	0	74	111	108	71	50	59	105	148	37	89	92	0	0	97	39	21	77	118	6
Bacteria:Entotheonellaeota	209	212	344	137	423	0	79	149	99	75	0	103	106	11	23	14	119	66	26	19	62	11	0	7	245	0	236	293	95	128	8
Bacteria:FCPU426	0	0	0	5	0	0	0	0	0	0	0	0	2	10	0	0	0	0	28	19	0	0	9	13	0	12	0	0	0	10	14
Bacteria:Fibrobacterota	0	11	16	23	0	0	0	0	0	3	0	0	16	0	0	0	0	12	0	0	0	0	0	0	0	0	0	0	23	0	0
Bacteria:Firmicutes	268	935	2051	918	226	48	19	450	809	107	163	327	212	154	230	81	147	571	98	153	275	308	865	203	668	208	729	1190	368	325	126
Bacteria:GAL15	7	0	0	0	0	41	0	0	0	0	0	0	0	16	43	18	8	0	0	14	0	50	50	12	0	0	0	0	0	49	0
Bacteria:Gemmatimonadota	1083	871	3608	909	372	129	93	187	802	285	226	437	452	462	559	467	400	453	406	590	518	734	726	235	316	243	630	590	929	1309	115
Bacteria:Latescibacterota	100	89	0	45	80	0	29	20	0	26	0	28	0	7	31	0	33	97	97	20	4	0	0	0	36	0	10	0	0	82	0
Bacteria:MBNT15	37	6	9	0	71	0	35	0	0	0	0	6	15	0	0	0	8	8	77	3	19	0	14	0	23	0	11	0	32	15	0
Bacteria:Methylomirabilota	761	575	424	710	1610	11	236	217	59	229	16	385	328	73	150	0	329	504	217	318	111	83	49	35	994	17	408	185	379	947	123
Bacteria:Myxococcota	2097	1681	1622	1502	1411	17	324	655	799	780	772	908	1927	804	1038	344	1423	1386	1783	521	1525	385	779	614	2207	299	1512	1275	1796	1491	176
Bacteria:NB1-j	98	21	0	19	141	11	14	15	0	32	0	11	60	6	5	0	24	59	83	43	0	7	0	0	70	0	4	13	6	16	0
Bacteria:Nitrospirota	812	64	285	260	432	0	31	255	43	136	69	104	403	144	199	24	268	643	330	336	22	53	57	97	466	22	275	236	26	518	35
Bacteria:Patescibacteria	55	74	27	138	34	0	0	5	51	0	38	7	42	25	18	11	27	29	36	5	2	16	15	28	21	39	0	2	263	134	0
Bacteria:Planctomycetota	7236	6342	8895	5979	3639	771	339	1562	2697	2037	1368	1821	4827	2906	2790	3144	2636	3554	4517	2767	4350	2703	4197	2436	3337	3125	4022	3431	8198	6202	716
Bacteria:Proteobacteria	21853	17159	12615	19218	17895	11380	3181	8682	9033	9384	9250	9356	19455	22400	24615	27457	17820	16704	23444	16280	22419	21820	28822	20293	16019	23843	16169	10672	22082	33699	13278
Bacteria:RCP2-54	122	45	0	80	131	728	4	21	30	7	48	7	97	625	377	1247	124	137	239	412	80	2929	1215	830	35	4098	29	0	0	508	353
Bacteria:SAR324_clade(Marine_group_B)	0	0	0	0	0	0	0	0	0	7	0	0	0	4	0	0	0	0	0	13	0	0	0	11	14	0	0	0	0	0	0
Bacteria:Spirochaetota	0	0	0	0	0	0	0	0	0	4	0	0	0	0	0	0	0	16	16	0	0	0	0	11	0	0	0	0	4	0	0
Bacteria:Sumerlaeota	0	0	0	2	0	0	0	0	0	0	0	0	0	0	0	0	0	0	0	0	0	0	0	0	0	0	0	0	0	0	0
Bacteria:Verrucomicrobiota	5181	9512	8149	7732	4534	519	414	1807	5818	2677	2689	1885	2368	2063	2269	2435	4270	4958	3576	1270	4115	3806	4938	1494	3055	6942	4673	2611	4595	11516	897
Bacteria:WPS-2	18	9	0	32	2	1256	0	0	39	0	39	0	0	665	424	1079	57	66	122	761	7	873	355	555	0	412	0	0	0	165	213
Taxa_Summaries_ Class Level
index	K10	K15	K16	K18	K21	K23	K24	K25	K26	K27	K28	K29	K33	K34	K35	K36	K37	K38	K39	K40	K42	K5	K6	K63	K66	K7	K70	K71	K77	K8	K9
Archaea:Crenarchaeota:Bathyarchaeia	0	0	0	0	0	8	0	0	0	0	0	0	0	17	21	0	0	0	0	11	0	28	17	0	0	28	0	0	0	43	0
Archaea:Crenarchaeota:Nitrososphaeria	8875	1326	7478	7234	7692	1888	250	1592	1159	628	226	3247	4447	1579	2443	2471	1616	1462	459	6162	416	6172	5627	1815	10890	1983	8941	10273	266	13062	170
Archaea:Euryarchaeota:Methanobacteria	0	0	0	0	0	0	0	0	0	0	0	0	0	0	0	0	0	0	0	0	0	0	202	0	0	0	0	0	0	0	0
Archaea:Iainarchaeota:Iainarchaeia	0	0	0	0	0	0	0	0	0	0	0	0	0	0	0	0	0	0	0	0	0	0	0	0	0	0	0	0	12	4	0
Archaea:Micrarchaeota:Micrarchaeia	0	0	0	0	0	0	0	0	0	0	0	0	0	0	0	0	0	23	0	0	0	0	0	0	0	0	0	0	2	0	0
Archaea:Nanoarchaeota:Nanoarchaeia	38	20	0	33	8	0	0	0	0	0	0	0	0	0	0	0	0	3	0	20	4	0	0	0	3	0	0	0	547	24	0
Archaea:Thermoplasmatota:Thermoplasmata	175	43	329	34	12	371	0	0	0	0	0	23	0	405	276	159	0	0	42	1350	0	842	795	345	0	1012	40	42	266	259	17
ArchaeaUnknownUnknown	0	0	0	0	0	0	0	0	0	0	0	0	0	0	0	0	0	0	0	0	0	0	0	0	0	0	0	0	43	0	0
Bacteria:Abditibacteriota:Abditibacteria	4	7	44	8	0	0	0	0	7	0	0	0	0	5	4	15	0	0	3	17	0	0	0	0	3	0	9	24	20	14	0
Bacteria:Acidobacteriota:Acidobacteriae	3210	2934	3669	4925	2302	9124	151	726	4207	1337	4045	673	1127	12521	13097	18658	5036	6599	13567	18314	2755	21940	19873	21550	871	36089	2048	1051	2499	16284	8411
Bacteria:Acidobacteriota:AT-s3-28	0	0	0	0	0	0	0	0	0	0	0	0	0	0	0	0	0	0	0	0	0	0	0	0	4	0	0	0	0	0	0
Bacteria:Acidobacteriota:Blastocatellia	3527	5177	6632	4724	1894	74	533	1336	1812	1990	585	2778	1734	241	331	156	1361	1276	691	292	2262	300	284	170	2292	118	2932	3679	4278	1378	80
Bacteria:Acidobacteriota:FFCH5909	0	0	0	0	0	0	0	0	0	0	0	0	0	0	2	0	0	0	0	0	0	0	0	0	0	0	0	0	0	0	0
Bacteria:Acidobacteriota:Holophagae	250	426	445	602	176	17	23	45	242	142	137	177	222	166	185	40	137	190	285	189	241	31	49	77	120	0	249	120	543	231	10
Bacteria:Acidobacteriota:Subgroup_11	47	16	0	18	45	0	7	17	0	11	0	7	11	0	4	0	22	21	7	0	0	0	4	0	35	0	5	14	0	30	0
Bacteria:Acidobacteriota:Subgroup_18	0	0	0	0	0	0	5	4	0	0	0	0	0	0	0	0	3	0	0	0	0	0	0	0	30	0	0	10	0	5	0
Bacteria:Acidobacteriota:Subgroup_22	62	19	0	30	48	0	25	0	0	11	0	8	0	0	6	0	10	44	25	0	0	0	0	2	41	0	18	0	11	31	0
Bacteria:Acidobacteriota:Subgroup_25	17	10	0	6	40	0	0	13	4	12	0	17	9	0	0	0	10	7	0	0	6	0	0	0	17	0	15	15	0	15	0
Bacteria:Acidobacteriota:Subgroup_5	304	203	128	143	345	0	44	97	67	77	48	73	98	112	101	108	254	213	200	77	84	190	212	166	154	118	128	99	86	459	39
Bacteria:Acidobacteriota:Thermoanaerobaculia	184	127	94	237	68	18	55	43	0	130	32	80	155	65	94	62	113	61	180	84	107	43	43	93	108	24	189	144	245	101	16
Bacteria:Acidobacteriota:Vicinamibacteria	8540	5213	4035	4839	5119	338	1451	2975	1159	2637	1017	3332	6011	2194	2975	1230	4206	3819	3056	1950	4650	1370	2108	1276	6332	564	5802	4896	3135	5582	356
Bacteria:AcidobacteriotaUnknown	0	0	0	0	0	0	0	0	0	0	0	0	0	0	0	0	0	0	0	0	0	0	0	0	0	0	12	0	0	0	7
Bacteria:Actinobacteriota:Acidimicrobiia	651	777	677	483	665	197	324	240	363	341	217	368	888	415	660	307	494	386	477	435	873	116	235	158	1632	68	918	735	570	563	84
Bacteria:Actinobacteriota:Actinobacteria	4367	5187	6096	3236	2404	2098	1116	1253	4691	2311	2840	2788	5175	4385	4458	5147	3907	2180	2923	1990	6790	5051	8151	2956	4118	4650	5012	4214	4190	6776	2480
Bacteria:Actinobacteriota:MB-A2-108	150	245	352	315	125	0	159	70	44	89	8	179	162	8	16	0	108	85	31	2	80	0	7	0	281	0	240	209	34	99	0
Bacteria:Actinobacteriota:Rubrobacteria	151	455	722	321	91	33	116	111	366	86	53	339	203	76	83	83	77	69	35	58	162	95	82	75	213	87	778	1999	121	134	33
Bacteria:Actinobacteriota:Thermoleophilia	3153	6420	7091	4703	2556	356	1585	1114	4450	1745	933	2414	3045	1144	1510	957	1519	1487	1114	633	3755	660	1271	373	4060	431	6752	5087	4336	3476	552
Bacteria:ActinobacteriotaUnknown	0	0	0	17	24	0	0	0	0	0	0	0	20	0	0	0	0	0	0	6	0	0	0	0	0	0	0	0	0	3	0
Bacteria:Armatimonadota:Armatimonadia	0	0	6	13	0	8	0	0	0	0	0	0	0	0	0	7	0	0	0	5	0	6	0	0	0	8	0	0	0	0	0
Bacteria:Armatimonadota:Chthonomonadetes	16	77	59	128	15	2	0	8	134	28	24	4	0	33	42	28	55	32	56	85	19	0	10	18	0	21	10	11	54	49	0
Bacteria:Armatimonadota:Fimbriimonadia	18	0	26	37	0	7	0	6	0	0	12	0	0	18	15	19	0	16	34	31	0	0	11	36	0	11	8	0	15	0	13
Bacteria:Armatimonadota:uncultured	20	29	88	45	5	9	4	0	30	0	0	11	0	0	7	13	0	3	0	15	2	0	9	0	0	0	9	9	39	8	0
Bacteria:Bacteroidota:Bacteroidia	10289	8436	6889	8914	6172	668	489	8735	4025	5001	3227	4531	9052	5345	4631	4537	8653	8373	7338	2715	8747	2367	5488	6549	5745	2677	6249	7422	10014	8263	620
Bacteria:Bacteroidota:Kapabacteria	52	23	38	101	5	10	0	6	20	24	24	17	12	57	70	84	54	31	91	93	23	33	57	57	3	35	8	22	87	97	11
Bacteria:Bacteroidota:Kryptonia	0	0	0	0	0	0	0	2	0	0	0	0	0	0	0	0	0	7	13	14	0	0	0	0	0	0	0	0	4	0	0
Bacteria:Bacteroidota:SJA-28	23	0	0	4	42	0	0	8	0	24	0	2	13	0	19	0	24	42	8	22	33	0	0	0	36	0	26	0	11	23	0
Bacteria:BacteroidotaUnknown	0	0	0	0	0	0	0	0	0	0	0	0	0	0	0	0	0	0	0	32	0	0	0	0	0	0	0	0	0	0	0
Bacteria:Bdellovibrionota:Bdellovibrionia	18	11	5	0	2	0	0	7	0	0	0	5	4	11	0	0	0	0	3	0	0	0	0	0	15	14	0	14	2	0	0
Bacteria:Bdellovibrionota:Oligoflexia	13	0	56	0	0	0	0	17	0	0	11	5	0	0	20	0	0	0	28	0	0	0	22	0	4	29	0	36	87	0	0
Bacteria:Chloroflexi:AD3	59	27	301	74	0	60	0	16	108	25	174	0	0	166	439	105	91	0	49	1020	20	79	129	12	0	145	11	0	15	310	52
Bacteria:Chloroflexi:Anaerolineae	928	594	279	718	388	9	172	421	226	865	135	357	658	152	180	18	776	327	679	200	562	47	31	70	694	0	302	514	834	253	0
Bacteria:Chloroflexi:Chloroflexia	737	743	1380	709	280	0	126	251	663	807	144	270	363	41	118	10	502	224	157	14	375	20	18	0	340	0	686	933	661	91	0
Bacteria:Chloroflexi:Dehalococcoidia	35	23	27	46	17	0	0	18	0	14	0	15	39	10	11	0	10	28	12	11	27	5	7	0	50	0	24	25	30	23	0
Bacteria:Chloroflexi:Gitt-GS-136	32	20	15	32	13	0	8	12	0	0	0	22	32	0	0	0	0	0	0	0	16	0	0	0	115	0	79	48	0	18	0
Bacteria:Chloroflexi:JG30-KF-CM66	0	0	3	0	0	8	3	0	0	0	0	0	5	0	5	0	0	0	13	27	0	8	17	0	6	17	6	0	19	0	8
Bacteria:Chloroflexi:KD4-96	364	342	346	327	293	13	162	131	61	210	84	260	352	126	180	29	230	273	224	60	404	25	36	26	450	15	443	328	362	245	0
Bacteria:Chloroflexi:Ktedonobacteria	173	307	343	406	62	1276	2	8	402	80	632	5	12	1222	2441	1510	513	363	913	3509	98	836	1107	728	0	2371	82	36	360	1308	372
Bacteria:Chloroflexi:OLB14	11	0	0	4	5	0	0	0	0	0	0	4	10	0	0	0	0	9	11	12	0	0	0	0	8	0	0	0	0	0	0
Bacteria:Chloroflexi:P2-11E	0	25	110	57	4	0	0	0	20	0	0	33	0	0	0	0	0	0	0	0	0	0	0	0	0	0	14	0	18	9	0
Bacteria:Chloroflexi:SHA-26	0	0	0	0	0	0	0	0	0	0	0	0	0	0	0	6	0	3	0	29	0	0	0	7	0	0	0	0	0	9	0
Bacteria:Chloroflexi:TK10	249	436	649	285	134	18	24	92	1335	163	214	127	222	174	280	182	318	202	226	434	241	55	84	58	158	33	253	207	331	362	14
Bacteria:ChloroflexiUnknown	0	3	11	0	0	0	0	0	2	2	0	0	0	0	3	0	0	0	0	11	0	0	0	0	0	0	0	0	5	3	0
Bacteria:Cyanobacteria:Cyanobacteriia	93	18	175	74	7	12	0	0	24	0	15	9	20	22	26	101	39	89	0	60	33	24	10	21	32	2	62	659	77	30	0
Bacteria:Cyanobacteria:Sericytochromatia	0	0	2	0	0	0	0	0	0	0	0	0	0	0	0	0	0	0	0	3	0	0	0	0	0	0	0	0	0	0	0
Bacteria:Cyanobacteria:Vampirivibrionia	10	0	19	22	0	25	0	0	12	0	3	5	15	65	28	124	18	11	49	30	8	55	45	104	0	210	0	0	91	68	39
Bacteria:Deinococcota:Deinococci	0	0	0	0	0	0	0	0	0	0	0	0	0	0	0	0	0	0	0	0	0	0	0	2	0	0	0	4	0	0	0
Bacteria:Dependentiae:Babeliae	0	0	0	0	12	9	0	0	0	0	0	0	23	0	0	23	16	0	49	3	9	54	30	27	0	27	0	0	0	45	6
Bacteria:Desulfobacterota:Desulfovibrionia	0	0	0	0	0	0	0	0	0	0	0	0	0	0	0	0	0	0	0	0	0	0	2	0	0	0	0	0	0	0	0
Bacteria:Desulfobacterota:Desulfuromonadia	0	0	0	0	0	0	0	0	0	0	9	0	0	8	0	0	0	7	0	4	0	0	0	14	0	0	6	0	0	0	0
Bacteria:Desulfobacterota:uncultured	141	112	32	154	235	0	62	76	0	83	35	61	80	79	94	43	149	197	233	27	121	132	118	81	113	34	93	27	133	226	21
Bacteria:Elusimicrobiota:Elusimicrobia	0	0	0	0	0	0	0	0	0	0	0	0	0	5	3	0	0	0	0	12	0	0	0	0	0	0	0	0	7	0	6
Bacteria:Elusimicrobiota:Lineage_IIa	128	77	82	84	67	35	0	25	30	29	31	0	74	106	105	71	50	59	79	118	37	89	92	0	0	89	39	21	70	118	0
Bacteria:Elusimicrobiota:Lineage_IIb	0	0	0	23	18	0	0	0	0	0	0	0	0	0	0	0	0	0	26	18	0	0	0	0	0	8	0	0	0	0	0
Bacteria:Entotheonellaeota:Entotheonellia	209	212	344	137	423	0	79	149	99	75	0	103	106	11	23	14	119	66	26	19	62	11	0	7	245	0	236	293	95	128	8
Bacteria:FCPU426:FCPU426	0	0	0	5	0	0	0	0	0	0	0	0	2	10	0	0	0	0	28	19	0	0	9	13	0	12	0	0	0	10	14
Bacteria:Fibrobacterota:Fibrobacteria	0	11	16	23	0	0	0	0	0	3	0	0	16	0	0	0	0	12	0	0	0	0	0	0	0	0	0	0	23	0	0
Bacteria:Firmicutes:Bacilli	265	933	2051	918	226	48	19	450	804	107	161	327	200	154	230	81	147	571	98	153	273	308	862	203	662	208	723	1190	368	325	126
Bacteria:Firmicutes:Clostridia	3	0	0	0	0	0	0	0	5	0	0	0	6	0	0	0	0	0	0	0	0	0	3	0	6	0	6	0	0	0	0
Bacteria:Firmicutes:Symbiobacteriia	0	2	0	0	0	0	0	0	0	0	0	0	0	0	0	0	0	0	0	0	0	0	0	0	0	0	0	0	0	0	0
Bacteria:FirmicutesUnknown	0	0	0	0	0	0	0	0	0	0	2	0	6	0	0	0	0	0	0	0	2	0	0	0	0	0	0	0	0	0	0
Bacteria:GAL15:GAL15	7	0	0	0	0	41	0	0	0	0	0	0	0	16	43	18	8	0	0	14	0	50	50	12	0	0	0	0	0	49	0
Bacteria:Gemmatimonadota:AKAU4049	0	0	4	0	0	0	0	0	0	0	0	0	0	0	0	0	0	0	0	0	0	0	0	0	0	0	0	0	0	0	0
Bacteria:Gemmatimonadota:BD2-11_terrestrial_group	10	0	0	0	0	0	0	0	0	0	0	0	0	0	0	0	0	0	0	0	0	0	0	0	0	0	0	0	0	0	0
Bacteria:Gemmatimonadota:Gemmatimonadetes	1047	864	3604	909	364	129	91	187	802	285	213	437	442	462	559	467	392	453	406	590	518	734	726	233	305	243	630	570	875	1300	115
Bacteria:Gemmatimonadota:Longimicrobia	18	7	0	0	0	0	2	0	0	0	13	0	4	0	0	0	0	0	0	0	0	0	0	0	0	0	0	16	54	0	0
Bacteria:Gemmatimonadota:S0134_terrestrial_group	8	0	0	0	8	0	0	0	0	0	0	0	6	0	0	0	8	0	0	0	0	0	0	2	11	0	0	4	0	9	0
Bacteria:Latescibacterota:Latescibacteria	0	0	0	0	0	0	0	7	0	0	0	0	0	0	3	0	0	3	5	0	0	0	0	0	0	0	0	0	0	0	0
Bacteria:Latescibacterota:Latescibacterota	100	89	0	45	80	0	29	13	0	26	0	28	0	7	28	0	33	94	92	20	4	0	0	0	36	0	10	0	0	82	0
Bacteria:MBNT15:MBNT15	37	6	9	0	71	0	35	0	0	0	0	6	15	0	0	0	8	8	77	3	19	0	14	0	23	0	11	0	32	15	0
Bacteria:Methylomirabilota:Methylomirabilia	761	575	424	710	1610	11	236	217	59	229	16	385	328	73	150	0	329	504	217	318	111	83	49	35	994	17	408	185	379	947	123
Bacteria:Myxococcota:bacteriap25	433	275	270	333	741	9	94	182	38	74	12	289	203	12	72	0	178	142	68	33	87	36	42	34	1071	0	447	418	192	533	39
Bacteria:Myxococcota:Myxococcia	198	192	508	224	143	0	46	59	160	102	104	119	93	160	201	87	190	220	338	158	118	51	118	120	118	32	212	152	438	188	33
Bacteria:Myxococcota:Polyangia	1466	1214	844	945	527	8	184	414	601	604	656	500	1631	632	765	257	1055	1024	1377	326	1320	298	619	460	1018	267	853	705	1166	770	104
Bacteria:MyxococcotaUnknown	0	0	0	0	0	0	0	0	0	0	0	0	0	0	0	0	0	0	0	4	0	0	0	0	0	0	0	0	0	0	0
Bacteria:NB1-j:NB1-j	98	21	0	19	141	11	14	15	0	32	0	11	60	6	5	0	24	59	83	43	0	7	0	0	70	0	4	13	6	16	0
Bacteria:Nitrospirota:Nitrospiria	812	64	285	260	432	0	31	255	43	136	69	104	403	144	199	24	268	643	330	336	22	53	57	97	466	22	275	236	26	518	35
Bacteria:Patescibacteria:ABY1	3	0	0	0	0	0	0	0	0	0	0	0	0	0	0	0	0	0	0	0	0	0	0	0	0	0	0	0	3	0	0
Bacteria:Patescibacteria:Berkelbacteria	0	0	0	0	0	0	0	0	0	0	2	0	0	0	0	0	0	0	0	0	0	0	0	0	2	0	0	0	0	0	0
Bacteria:Patescibacteria:Microgenomatia	0	0	0	0	0	0	0	2	0	0	0	0	0	0	0	0	0	0	0	0	0	0	0	0	0	0	0	0	0	0	0
Bacteria:Patescibacteria:Parcubacteria	41	42	23	106	8	0	0	3	20	0	12	7	28	4	0	0	16	5	17	5	2	0	0	10	19	4	0	0	258	95	0
Bacteria:Patescibacteria:Saccharimonadia	11	32	4	32	26	0	0	0	31	0	24	0	14	21	18	11	11	24	19	0	0	16	15	18	0	35	0	2	2	39	0
Bacteria:Planctomycetota:BD7-11	0	0	0	0	0	0	0	0	0	0	0	0	0	0	0	0	0	0	0	0	0	0	0	9	0	0	0	0	10	0	0
Bacteria:Planctomycetota:OM190	72	8	0	43	45	0	16	14	0	25	0	28	107	21	5	0	30	87	126	17	46	0	7	12	72	0	24	7	18	18	0
Bacteria:Planctomycetota:Phycisphaerae	2493	3335	5535	2562	910	186	88	389	1897	621	635	769	991	789	465	1040	720	1302	1203	489	1119	848	1374	662	685	540	1935	1819	4260	2560	276
Bacteria:Planctomycetota:Pla3_lineage	2	0	0	7	6	0	0	0	0	0	0	0	0	0	0	0	0	5	0	0	0	0	0	0	9	0	0	0	0	0	0
Bacteria:Planctomycetota:Pla4_lineage	26	35	0	0	15	0	0	0	0	2	0	0	0	0	7	0	0	17	0	0	15	0	0	7	50	0	3	0	29	5	0
Bacteria:Planctomycetota:Planctomycetes	4643	2953	3352	3360	2663	585	235	1159	800	1381	733	1021	3729	2096	2313	2104	1878	2139	3188	2261	3170	1855	2816	1746	2521	2585	2050	1605	3881	3616	437
Bacteria:Planctomycetota:vadinHA49	0	11	8	7	0	0	0	0	0	8	0	3	0	0	0	0	0	4	0	0	0	0	0	0	0	0	0	0	0	3	3
Bacteria:PlanctomycetotaUnknown	0	0	0	0	0	0	0	0	0	0	0	0	0	0	0	0	8	0	0	0	0	0	0	0	0	0	10	0	0	0	0
Bacteria:Proteobacteria:Alphaproteobacteria	11454	10456	7125	9983	11596	7359	1671	4758	5660	5317	5448	5020	11088	13674	14316	17237	10891	8918	13677	10062	13978	13935	17741	11985	10459	14441	10652	6060	10894	24253	8195
Bacteria:Proteobacteria:Gammaproteobacteria	10399	6703	5490	9235	6299	4021	1510	3924	3373	4067	3802	4336	8367	8726	10289	10220	6929	7786	9767	6218	8441	7885	11081	8302	5560	9402	5517	4612	11188	9446	5083
Bacteria:ProteobacteriaUnknown	0	0	0	0	0	0	0	0	0	0	0	0	0	0	10	0	0	0	0	0	0	0	0	6	0	0	0	0	0	0	0
Bacteria:RCP2-54:RCP2-54	122	45	0	80	131	728	4	21	30	7	48	7	97	625	377	1247	124	137	239	412	80	2929	1215	830	35	4098	29	0	0	508	353
Bacteria:SAR324_clade(Marine_group_B):SAR324_clade(Marine_group_B)	0	0	0	0	0	0	0	0	0	7	0	0	0	4	0	0	0	0	0	13	0	0	0	11	14	0	0	0	0	0	0
Bacteria:Spirochaetota:Leptospirae	0	0	0	0	0	0	0	0	0	4	0	0	0	0	0	0	0	0	0	0	0	0	0	0	0	0	0	0	2	0	0
Bacteria:Spirochaetota:Spirochaetia	0	0	0	0	0	0	0	0	0	0	0	0	0	0	0	0	0	16	16	0	0	0	0	11	0	0	0	0	2	0	0
Bacteria:Sumerlaeota:Sumerlaeia	0	0	0	2	0	0	0	0	0	0	0	0	0	0	0	0	0	0	0	0	0	0	0	0	0	0	0	0	0	0	0
Bacteria:Verrucomicrobiota:Chlamydiae	16	4	0	2	0	10	0	0	0	0	0	0	3	0	0	0	0	0	54	12	0	51	0	14	0	48	0	0	10	23	21
Bacteria:Verrucomicrobiota:Omnitrophia	64	2	0	18	11	23	0	0	0	0	0	0	23	48	0	44	2	9	0	25	0	38	44	73	8	78	0	0	85	66	11
Bacteria:Verrucomicrobiota:Verrucomicrobiae	5101	9506	8149	7712	4523	486	414	1807	5818	2677	2689	1885	2342	2015	2269	2391	4268	4949	3522	1233	4115	3717	4894	1407	3047	6816	4673	2611	4500	11427	865
Bacteria:WPS-2:WPS-2	18	9	0	32	2	1256	0	0	39	0	39	0	0	665	424	1079	57	66	122	761	7	873	355	555	0	412	0	0	0	165	213
BacteriaUnknownUnknown	175	172	143	326	760	44	4	282	11	161	40	185	196	71	7	24	155	179	70	55	96	185	53	20	279	137	154	147	408	396	50
Taxa_Summaries_ Order Level
index	K10	K15	K16	K18	K21	K23	K24	K25	K26	K27	K28	K29	K33	K34	K35	K36	K37	K38	K39	K40	K42	K5	K6	K63	K66	K7	K70	K71	K77	K8	K9
Archaea:Crenarchaeota:Bathyarchaeia:Bathyarchaeia	0	0	0	0	0	8	0	0	0	0	0	0	0	17	21	0	0	0	0	11	0	28	17	0	0	28	0	0	0	43	0
Archaea:Crenarchaeota:Nitrososphaeria:Group_1.1c	17	10	11	21	9	861	0	0	0	5	0	8	5	439	864	464	17	0	48	3488	0	1622	1133	489	0	702	11	0	0	601	43
Archaea:Crenarchaeota:Nitrososphaeria:Nitrososphaerales	8804	1311	7460	7205	7683	942	250	1592	1159	623	226	3239	4439	1054	1387	1953	1586	1456	135	655	413	4378	4321	410	10890	943	8890	10273	266	12402	123
Archaea:Crenarchaeota:Nitrososphaeria:Nitrosotaleales	54	5	7	8	0	85	0	0	0	0	0	0	3	86	192	54	13	6	276	2019	3	172	173	916	0	338	40	0	0	59	4
Archaea:Euryarchaeota:Methanobacteria:Methanobacteriales	0	0	0	0	0	0	0	0	0	0	0	0	0	0	0	0	0	0	0	0	0	0	202	0	0	0	0	0	0	0	0
Archaea:Iainarchaeota:Iainarchaeia:Iainarchaeales	0	0	0	0	0	0	0	0	0	0	0	0	0	0	0	0	0	0	0	0	0	0	0	0	0	0	0	0	12	4	0
Archaea:Micrarchaeota:Micrarchaeia:Micrarchaeales	0	0	0	0	0	0	0	0	0	0	0	0	0	0	0	0	0	23	0	0	0	0	0	0	0	0	0	0	2	0	0
Archaea:Nanoarchaeota:Nanoarchaeia:Woesearchaeales	38	20	0	33	8	0	0	0	0	0	0	0	0	0	0	0	0	3	0	20	4	0	0	0	3	0	0	0	547	24	0
Archaea:Thermoplasmatota:Thermoplasmata:Marine_Group_II	151	43	253	34	0	0	0	0	0	0	0	23	0	0	0	0	0	0	0	0	0	0	0	0	0	0	33	42	266	12	0
Archaea:Thermoplasmatota:Thermoplasmata:Methanomassiliicoccales	0	0	17	0	12	0	0	0	0	0	0	0	0	0	14	0	0	0	0	0	0	0	355	0	0	0	0	0	0	0	0
Archaea:Thermoplasmatota:Thermoplasmata:uncultured	0	0	0	0	0	371	0	0	0	0	0	0	0	405	262	159	0	0	42	1350	0	842	440	345	0	1012	7	0	0	220	17
Archaea:Thermoplasmatota:ThermoplasmataUnknown	24	0	59	0	0	0	0	0	0	0	0	0	0	0	0	0	0	0	0	0	0	0	0	0	0	0	0	0	0	27	0
ArchaeaUnknownUnknownUnknown	0	0	0	0	0	0	0	0	0	0	0	0	0	0	0	0	0	0	0	0	0	0	0	0	0	0	0	0	43	0	0
Bacteria:Abditibacteriota:Abditibacteria:Abditibacteriales	4	7	44	8	0	0	0	0	7	0	0	0	0	5	4	15	0	0	3	17	0	0	0	0	3	0	9	24	20	14	0
Bacteria:Acidobacteriota:Acidobacteriae:Acidobacteriae	42	40	31	60	28	0	0	43	103	43	0	35	50	28	33	0	26	36	38	21	38	16	29	40	46	0	36	53	27	16	0
Bacteria:Acidobacteriota:Acidobacteriae:Acidobacteriales	1254	1028	1228	2493	668	3596	34	192	2142	412	2195	139	158	5249	5258	9035	2425	2636	5797	5477	840	9269	9159	8893	48	11766	561	50	834	6639	3954
Bacteria:Acidobacteriota:Acidobacteriae:AKIW659	0	0	0	0	3	0	0	0	0	0	11	0	0	0	0	0	0	0	0	0	0	0	0	0	0	4	0	0	0	0	0
Bacteria:Acidobacteriota:Acidobacteriae:Bryobacterales	638	452	1386	773	283	880	23	124	770	241	399	211	415	1170	1217	1712	535	575	1354	2125	542	1405	1580	2097	363	2085	575	679	809	1708	760
Bacteria:Acidobacteriota:Acidobacteriae:Elev-16S-1166	19	0	0	38	33	0	0	0	0	0	0	0	15	0	17	0	0	0	0	0	25	0	0	0	19	0	0	13	16	0	0
Bacteria:Acidobacteriota:Acidobacteriae:PAUC26f	2	0	0	0	0	0	0	0	0	0	0	0	3	0	0	0	0	0	0	0	0	0	0	0	0	0	0	2	0	0	0
Bacteria:Acidobacteriota:Acidobacteriae:Solibacterales	896	963	900	1148	794	678	74	256	889	504	810	249	373	1861	2138	3377	1231	1224	2118	2138	850	2194	2105	2869	351	3581	622	254	669	2813	528
Bacteria:Acidobacteriota:Acidobacteriae:Subgroup_12	0	0	0	0	0	0	0	0	0	0	0	0	0	0	0	0	0	0	0	0	0	0	0	2	0	0	0	0	2	0	0
Bacteria:Acidobacteriota:Acidobacteriae:Subgroup_13	10	0	11	16	0	41	0	0	9	0	0	0	0	22	34	66	0	6	0	36	0	162	113	96	0	50	0	0	0	36	26
Bacteria:Acidobacteriota:Acidobacteriae:Subgroup_15	0	0	0	0	0	0	0	0	0	0	0	0	0	0	0	0	0	4	0	0	0	17	0	0	0	0	0	0	0	0	0
Bacteria:Acidobacteriota:Acidobacteriae:Subgroup_2	349	441	79	383	493	3929	20	111	284	137	618	39	74	4191	4400	4450	813	2115	4219	8506	460	8839	6804	7553	27	18603	254	0	108	5067	3143
Bacteria:Acidobacteriota:AcidobacteriaeUnknown	0	10	34	14	0	0	0	0	10	0	12	0	39	0	0	18	6	3	41	11	0	38	83	0	17	0	0	0	34	5	0
Bacteria:Acidobacteriota:AT-s3-28:AT-s3-28	0	0	0	0	0	0	0	0	0	0	0	0	0	0	0	0	0	0	0	0	0	0	0	0	4	0	0	0	0	0	0
Bacteria:Acidobacteriota:Blastocatellia:11-24	199	163	118	251	207	37	31	146	89	98	25	58	222	31	50	42	110	96	76	106	143	89	32	83	461	0	165	156	289	236	31
Bacteria:Acidobacteriota:Blastocatellia:Blastocatellales	388	403	465	375	214	0	30	163	173	167	115	204	413	28	64	12	253	210	121	56	422	38	47	0	219	0	400	414	417	207	27
Bacteria:Acidobacteriota:Blastocatellia:DS-100	18	20	36	16	17	0	0	0	0	13	0	8	12	4	0	0	0	17	0	0	7	6	0	0	0	0	0	12	42	0	0
Bacteria:Acidobacteriota:Blastocatellia:Elev-16S-573	183	683	514	452	151	0	0	81	306	72	0	290	43	0	0	0	49	95	78	64	0	0	0	0	73	0	148	211	296	182	0
Bacteria:Acidobacteriota:Blastocatellia:Pyrinomonadales	2556	3531	5226	3323	1164	37	472	906	1192	1579	445	2087	1044	178	217	102	850	803	392	66	1620	167	196	87	1460	118	2171	2832	2918	689	22
Bacteria:Acidobacteriota:BlastocatelliaUnknown	183	377	273	307	141	0	0	40	52	61	0	131	0	0	0	0	99	55	24	0	70	0	9	0	79	0	48	54	316	64	0
Bacteria:Acidobacteriota:FFCH5909:FFCH5909	0	0	0	0	0	0	0	0	0	0	0	0	0	0	2	0	0	0	0	0	0	0	0	0	0	0	0	0	0	0	0
Bacteria:Acidobacteriota:Holophagae:Holophagales	0	0	0	0	0	0	0	0	0	0	0	0	0	22	21	0	0	0	5	43	0	0	0	5	0	0	0	0	0	3	0
Bacteria:Acidobacteriota:Holophagae:Subgroup_7	250	426	445	602	176	17	23	45	242	142	137	177	222	144	164	40	137	190	280	146	241	31	49	72	120	0	249	120	543	228	10
Bacteria:Acidobacteriota:Subgroup_11:Subgroup_11	47	16	0	18	45	0	7	17	0	11	0	7	11	0	4	0	22	21	7	0	0	0	4	0	35	0	5	14	0	30	0
Bacteria:Acidobacteriota:Subgroup_18:Subgroup_18	0	0	0	0	0	0	5	4	0	0	0	0	0	0	0	0	3	0	0	0	0	0	0	0	30	0	0	10	0	5	0
Bacteria:Acidobacteriota:Subgroup_22:Subgroup_22	62	19	0	30	48	0	25	0	0	11	0	8	0	0	6	0	10	44	25	0	0	0	0	2	41	0	18	0	11	31	0
Bacteria:Acidobacteriota:Subgroup_25:Subgroup_25	17	10	0	6	40	0	0	13	4	12	0	17	9	0	0	0	10	7	0	0	6	0	0	0	17	0	15	15	0	15	0
Bacteria:Acidobacteriota:Subgroup_5:Subgroup_5	304	203	128	143	345	0	44	97	67	77	48	73	98	112	101	108	254	213	200	77	84	190	212	166	154	118	128	99	86	459	39
Bacteria:Acidobacteriota:Thermoanaerobaculia:Thermoanaerobaculales	184	127	94	237	68	18	55	43	0	130	32	80	155	65	94	62	113	61	180	84	107	43	43	93	108	24	189	144	245	101	16
Bacteria:Acidobacteriota:Vicinamibacteria:Subgroup_17	229	132	77	135	176	0	73	39	24	97	16	76	224	69	58	0	93	143	229	62	209	13	21	34	226	21	130	51	201	72	0
Bacteria:Acidobacteriota:Vicinamibacteria:Subgroup_9	3	0	0	0	9	0	0	0	0	0	0	0	0	0	0	0	0	0	0	0	0	0	0	0	0	0	0	0	0	0	0
Bacteria:Acidobacteriota:Vicinamibacteria:Vicinamibacterales	8308	5081	3958	4704	4934	338	1378	2936	1135	2540	1001	3256	5787	2125	2917	1230	4113	3676	2827	1888	4441	1357	2087	1242	6106	543	5672	4845	2934	5510	356
Bacteria:AcidobacteriotaUnknownUnknown	0	0	0	0	0	0	0	0	0	0	0	0	0	0	0	0	0	0	0	0	0	0	0	0	0	0	12	0	0	0	7
Bacteria:Actinobacteriota:Acidimicrobiia:Acidimicrobiales	11	0	14	22	0	0	0	0	17	0	0	0	0	0	0	0	0	0	0	0	0	0	0	0	0	0	0	0	13	0	0
Bacteria:Actinobacteriota:Acidimicrobiia:Actinomarinales	30	0	0	3	0	0	0	0	0	0	2	0	18	0	0	0	0	4	0	0	0	0	0	0	38	0	13	22	0	0	0
Bacteria:Actinobacteriota:Acidimicrobiia:IMCC26256	362	497	410	281	465	97	206	159	216	160	132	234	454	273	416	208	383	249	336	358	499	88	180	138	664	61	544	409	360	377	57
Bacteria:Actinobacteriota:Acidimicrobiia:Microtrichales	172	209	150	100	161	0	58	72	109	84	80	88	301	73	158	18	111	109	111	33	300	9	55	0	657	0	297	191	177	116	0
Bacteria:Actinobacteriota:Acidimicrobiia:uncultured	16	20	35	20	10	100	0	0	5	7	3	0	12	35	44	81	0	0	0	44	6	19	0	20	7	0	11	13	20	0	16
Bacteria:Actinobacteriota:AcidimicrobiiaUnknown	60	51	68	57	29	0	60	9	16	90	0	46	103	34	42	0	0	24	30	0	68	0	0	0	266	7	53	100	0	70	11
Bacteria:Actinobacteriota:Actinobacteria:0319-7L14	24	24	115	0	0	0	0	0	0	0	0	8	0	0	0	0	0	0	0	0	0	0	4	0	0	0	10	14	0	0	0
Bacteria:Actinobacteriota:Actinobacteria:Catenulisporales	0	12	0	0	0	24	0	0	38	0	48	0	0	61	78	77	22	8	24	127	0	104	142	121	0	137	0	0	6	14	47
Bacteria:Actinobacteriota:Actinobacteria:Corynebacteriales	385	347	439	243	214	73	70	124	538	157	113	194	375	170	350	235	230	227	240	152	458	371	532	189	637	736	296	213	728	288	219
Bacteria:Actinobacteriota:Actinobacteria:Euzebyales	0	0	0	0	0	0	0	0	0	0	0	0	0	0	0	0	0	0	0	0	0	0	0	0	7	0	0	0	0	0	0
Bacteria:Actinobacteriota:Actinobacteria:Frankiales	760	1221	759	936	651	1767	99	205	1843	494	1440	344	428	2941	2455	3728	1294	687	1410	1206	1282	3374	4353	1685	232	3195	1074	485	744	3214	1618
Bacteria:Actinobacteriota:Actinobacteria:Glycomycetales	0	0	0	0	0	0	0	0	0	0	0	0	0	0	0	0	0	0	0	0	0	0	0	0	6	0	0	0	0	0	0
Bacteria:Actinobacteriota:Actinobacteria:Kineosporiales	60	97	138	75	43	0	21	17	116	43	41	44	69	23	41	39	43	37	13	0	95	18	0	22	38	26	101	75	177	41	0
Bacteria:Actinobacteriota:Actinobacteria:Micrococcales	312	139	292	178	69	0	88	66	220	125	88	116	206	70	144	66	109	144	75	62	194	36	211	69	295	27	348	338	166	147	0
Bacteria:Actinobacteriota:Actinobacteria:Micromonosporales	976	1385	1118	666	611	21	246	311	731	529	485	791	1581	410	490	435	943	475	601	142	2174	482	1308	192	938	96	995	835	1127	1720	205
Bacteria:Actinobacteriota:Actinobacteria:Propionibacteriales	683	611	743	373	339	48	282	218	424	427	150	412	828	181	221	111	382	188	97	75	814	100	253	99	842	68	1038	1200	393	329	46
Bacteria:Actinobacteriota:Actinobacteria:Pseudonocardiales	787	822	1564	511	221	105	145	165	416	385	329	625	1118	247	315	234	408	277	145	172	1267	193	386	104	606	279	662	742	539	456	216
Bacteria:Actinobacteriota:Actinobacteria:Streptomycetales	295	398	544	144	167	60	94	81	213	95	138	188	385	151	215	132	415	92	116	54	374	236	822	472	298	86	314	202	141	323	77
Bacteria:Actinobacteriota:Actinobacteria:Streptosporangiales	80	76	218	66	57	0	16	42	52	56	8	34	156	21	0	43	61	45	63	0	122	116	87	3	13	0	113	39	107	131	37
Bacteria:Actinobacteriota:ActinobacteriaUnknown	5	55	166	44	32	0	55	24	100	0	0	32	29	110	149	47	0	0	139	0	10	21	53	0	206	0	61	71	62	113	15
Bacteria:Actinobacteriota:MB-A2-108:MB-A2-108	150	245	352	315	125	0	159	70	44	89	8	179	162	8	16	0	108	85	31	2	80	0	7	0	281	0	240	209	34	99	0
Bacteria:Actinobacteriota:Rubrobacteria:Rubrobacterales	151	455	722	321	91	33	116	111	366	86	53	339	203	76	83	83	77	69	35	58	162	95	82	75	213	87	778	1999	121	134	33
Bacteria:Actinobacteriota:Thermoleophilia:Gaiellales	1371	3774	3499	2938	1734	61	883	640	2217	838	381	1315	949	494	696	336	856	882	475	122	1060	197	551	124	2306	95	3502	2260	1823	2157	168
Bacteria:Actinobacteriota:Thermoleophilia:Solirubrobacterales	1782	2558	3490	1666	822	295	702	474	2233	907	552	1041	2096	650	814	621	663	605	639	511	2679	463	720	249	1754	336	3160	2785	2475	1319	384
Bacteria:Actinobacteriota:Thermoleophilia:uncultured	0	88	102	99	0	0	0	0	0	0	0	58	0	0	0	0	0	0	0	0	16	0	0	0	0	0	90	42	38	0	0
Bacteria:ActinobacteriotaUnknownUnknown	0	0	0	17	24	0	0	0	0	0	0	0	20	0	0	0	0	0	0	6	0	0	0	0	0	0	0	0	0	3	0
Bacteria:Armatimonadota:Armatimonadia:Armatimonadales	0	0	6	13	0	8	0	0	0	0	0	0	0	0	0	7	0	0	0	5	0	6	0	0	0	8	0	0	0	0	0
Bacteria:Armatimonadota:Chthonomonadetes:Chthonomonadales	16	77	59	128	15	2	0	8	134	28	24	4	0	33	42	28	55	32	56	85	19	0	10	18	0	21	10	11	54	49	0
Bacteria:Armatimonadota:Fimbriimonadia:Fimbriimonadales	18	0	26	37	0	7	0	6	0	0	12	0	0	18	15	19	0	16	34	31	0	0	11	36	0	11	8	0	15	0	13
Bacteria:Armatimonadota:uncultured:uncultured	20	29	88	45	5	9	4	0	30	0	0	11	0	0	7	13	0	3	0	15	2	0	9	0	0	0	9	9	39	8	0
Bacteria:Bacteroidota:Bacteroidia:Bacteroidales	0	0	0	0	0	0	0	0	0	0	0	0	0	0	0	0	0	0	0	0	0	0	326	0	0	0	2	3	2	0	0
Bacteria:Bacteroidota:Bacteroidia:Bacteroidetes_VC2.1_Bac22	0	0	0	7	0	0	0	0	0	2	0	5	0	0	0	0	0	0	6	0	0	0	0	0	0	0	0	0	33	6	0
Bacteria:Bacteroidota:Bacteroidia:Chitinophagales	5417	6473	6404	5503	3535	577	309	2360	3127	3101	1966	2796	4100	3542	3231	3309	5000	4436	4880	2350	5639	1873	3842	4258	2673	2372	4632	4471	6199	6480	441
Bacteria:Bacteroidota:Bacteroidia:Cytophagales	3315	1201	167	1856	1428	9	116	1119	198	1029	713	1350	3798	846	752	151	998	1905	1581	51	2292	60	313	721	2520	27	1198	1775	2376	767	24
Bacteria:Bacteroidota:Bacteroidia:Flavobacteriales	611	311	32	638	924	8	53	5011	188	561	168	136	620	305	349	237	1915	1412	365	24	411	56	146	556	236	15	128	811	161	151	16
Bacteria:Bacteroidota:Bacteroidia:Sphingobacteriales	946	451	286	910	285	74	11	245	512	308	380	244	534	652	299	840	740	620	506	290	405	378	857	1014	316	263	289	362	1243	859	139
Bacteria:Bacteroidota:BacteroidiaUnknown	0	0	0	0	0	0	0	0	0	0	0	0	0	0	0	0	0	0	0	0	0	0	4	0	0	0	0	0	0	0	0
Bacteria:Bacteroidota:Kapabacteria:Kapabacteriales	52	23	38	101	5	10	0	6	20	24	24	17	12	57	70	84	54	31	91	93	23	33	57	57	3	35	8	22	87	97	11
Bacteria:Bacteroidota:Kryptonia:Kryptoniales	0	0	0	0	0	0	0	2	0	0	0	0	0	0	0	0	0	7	13	14	0	0	0	0	0	0	0	0	4	0	0
Bacteria:Bacteroidota:SJA-28:SJA-28	23	0	0	4	42	0	0	8	0	24	0	2	13	0	19	0	24	42	8	22	33	0	0	0	36	0	26	0	11	23	0
Bacteria:BacteroidotaUnknownUnknown	0	0	0	0	0	0	0	0	0	0	0	0	0	0	0	0	0	0	0	32	0	0	0	0	0	0	0	0	0	0	0
Bacteria:Bdellovibrionota:Bdellovibrionia:Bacteriovoracales	0	0	0	0	0	0	0	0	0	0	0	0	0	0	0	0	0	0	3	0	0	0	0	0	0	0	0	0	0	0	0
Bacteria:Bdellovibrionota:Bdellovibrionia:Bdellovibrionales	18	11	5	0	2	0	0	7	0	0	0	5	4	11	0	0	0	0	0	0	0	0	0	0	15	14	0	14	2	0	0
Bacteria:Bdellovibrionota:Oligoflexia:0319-6G20	0	0	56	0	0	0	0	17	0	0	11	0	0	0	16	0	0	0	28	0	0	0	22	0	0	29	0	25	87	0	0
Bacteria:Bdellovibrionota:Oligoflexia:Oligoflexales	13	0	0	0	0	0	0	0	0	0	0	5	0	0	4	0	0	0	0	0	0	0	0	0	4	0	0	11	0	0	0
Bacteria:Chloroflexi:AD3:AD3	59	27	301	74	0	60	0	16	108	25	174	0	0	166	439	105	91	0	49	1020	20	79	129	12	0	145	11	0	15	310	52
Bacteria:Chloroflexi:Anaerolineae:Anaerolineae	0	0	7	0	0	0	0	0	0	0	0	0	0	0	6	0	0	0	0	5	0	0	0	0	0	0	0	0	0	0	0
Bacteria:Chloroflexi:Anaerolineae:Anaerolineales	469	344	39	336	200	9	172	303	98	640	51	253	287	67	94	14	464	149	135	114	165	38	13	15	508	0	213	401	208	105	0
Bacteria:Chloroflexi:Anaerolineae:Ardenticatenales	30	6	0	18	14	0	0	9	0	16	0	0	9	0	0	0	0	5	0	0	0	0	0	0	7	0	0	0	11	0	0
Bacteria:Chloroflexi:Anaerolineae:Caldilineales	15	4	7	19	0	0	0	0	0	0	0	0	0	0	0	0	0	0	0	0	8	0	0	0	20	0	12	34	0	4	0
Bacteria:Chloroflexi:Anaerolineae:RBG-13-54-9	73	31	49	36	36	0	0	9	8	28	0	14	38	5	3	0	27	49	30	0	35	0	0	0	14	0	0	6	100	37	0
Bacteria:Chloroflexi:Anaerolineae:SBR1031	341	209	177	309	138	0	0	100	120	181	84	90	324	80	77	4	285	124	478	81	354	9	18	55	145	0	77	73	515	107	0
Bacteria:Chloroflexi:AnaerolineaeUnknown	0	0	0	0	0	0	0	0	0	0	0	0	0	0	0	0	0	0	36	0	0	0	0	0	0	0	0	0	0	0	0
Bacteria:Chloroflexi:Chloroflexia:Chloroflexales	663	695	1306	663	266	0	120	228	663	786	139	240	312	34	102	0	483	224	153	0	315	16	0	0	267	0	560	782	603	85	0
Bacteria:Chloroflexi:Chloroflexia:Elev-1554	0	0	0	0	0	0	0	0	0	0	0	0	0	0	0	0	0	0	0	14	0	0	7	0	0	0	0	0	0	0	0
Bacteria:Chloroflexi:Chloroflexia:Kallotenuales	6	0	14	0	0	0	0	0	0	0	3	0	0	0	0	0	0	0	0	0	5	0	0	0	0	0	0	13	3	0	0
Bacteria:Chloroflexi:Chloroflexia:Thermomicrobiales	68	48	60	46	14	0	6	23	0	21	2	30	51	7	16	10	19	0	4	0	55	4	11	0	73	0	126	138	55	6	0
Bacteria:Chloroflexi:Dehalococcoidia:S085	35	23	27	46	17	0	0	18	0	14	0	15	39	10	9	0	10	28	12	11	27	5	7	0	50	0	24	25	30	23	0
Bacteria:Chloroflexi:Dehalococcoidia:SAR202_clade	0	0	0	0	0	0	0	0	0	0	0	0	0	0	2	0	0	0	0	0	0	0	0	0	0	0	0	0	0	0	0
Bacteria:Chloroflexi:Gitt-GS-136:Gitt-GS-136	32	20	15	32	13	0	8	12	0	0	0	22	32	0	0	0	0	0	0	0	16	0	0	0	115	0	79	48	0	18	0
Bacteria:Chloroflexi:JG30-KF-CM66:JG30-KF-CM66	0	0	3	0	0	8	3	0	0	0	0	0	5	0	5	0	0	0	13	27	0	8	17	0	6	17	6	0	19	0	8
Bacteria:Chloroflexi:KD4-96:KD4-96	364	342	346	327	293	13	162	131	61	210	84	260	352	126	180	29	230	273	224	60	404	25	36	26	450	15	443	328	362	245	0
Bacteria:Chloroflexi:Ktedonobacteria:B10-SB3A	0	0	0	0	0	0	0	0	0	0	0	0	0	0	0	0	0	0	0	11	0	0	0	0	0	0	0	0	0	0	0
Bacteria:Chloroflexi:Ktedonobacteria:B12-WMSP1	0	0	10	0	0	0	0	0	12	0	0	0	0	0	13	0	0	0	0	9	0	0	7	0	0	0	0	0	0	0	0
Bacteria:Chloroflexi:Ktedonobacteria:C0119	29	29	199	48	7	0	2	0	19	7	0	0	5	4	0	0	0	0	8	9	5	0	0	0	0	0	12	36	54	14	0
Bacteria:Chloroflexi:Ktedonobacteria:Ktedonobacterales	144	278	134	358	55	1276	0	8	371	73	632	5	7	1218	2428	1510	513	363	905	3480	93	836	1100	728	0	2371	70	0	306	1294	372
Bacteria:Chloroflexi:OLB14:OLB14	11	0	0	4	5	0	0	0	0	0	0	4	10	0	0	0	0	9	11	12	0	0	0	0	8	0	0	0	0	0	0
Bacteria:Chloroflexi:P2-11E:P2-11E	0	25	110	57	4	0	0	0	20	0	0	33	0	0	0	0	0	0	0	0	0	0	0	0	0	0	14	0	18	9	0
Bacteria:Chloroflexi:SHA-26:SHA-26	0	0	0	0	0	0	0	0	0	0	0	0	0	0	0	6	0	3	0	29	0	0	0	7	0	0	0	0	0	9	0
Bacteria:Chloroflexi:TK10:TK10	249	436	649	285	134	18	24	92	1335	163	214	127	222	174	280	182	318	202	226	434	241	55	84	58	158	33	253	207	331	362	14
Bacteria:ChloroflexiUnknownUnknown	0	3	11	0	0	0	0	0	2	2	0	0	0	0	3	0	0	0	0	11	0	0	0	0	0	0	0	0	5	3	0
Bacteria:Cyanobacteria:Cyanobacteriia:Chloroplast	85	18	86	47	7	12	0	0	18	0	15	9	20	22	26	101	39	89	0	60	33	24	10	21	24	0	62	609	37	30	0
Bacteria:Cyanobacteria:Cyanobacteriia:Cyanobacteriales	8	0	56	24	0	0	0	0	6	0	0	0	0	0	0	0	0	0	0	0	0	0	0	0	8	0	0	48	30	0	0
Bacteria:Cyanobacteria:Cyanobacteriia:Leptolyngbyales	0	0	13	0	0	0	0	0	0	0	0	0	0	0	0	0	0	0	0	0	0	0	0	0	0	0	0	2	0	0	0
Bacteria:Cyanobacteria:Cyanobacteriia:Oxyphotobacteria_Incertae_Sedis	0	0	18	3	0	0	0	0	0	0	0	0	0	0	0	0	0	0	0	0	0	0	0	0	0	2	0	0	10	0	0
Bacteria:Cyanobacteria:CyanobacteriiaUnknown	0	0	2	0	0	0	0	0	0	0	0	0	0	0	0	0	0	0	0	0	0	0	0	0	0	0	0	0	0	0	0
Bacteria:Cyanobacteria:Sericytochromatia:Sericytochromatia	0	0	2	0	0	0	0	0	0	0	0	0	0	0	0	0	0	0	0	3	0	0	0	0	0	0	0	0	0	0	0
Bacteria:Cyanobacteria:Vampirivibrionia:Gastranaerophilales	0	0	0	0	0	0	0	0	0	0	0	0	0	0	0	0	0	0	0	0	0	0	7	0	0	0	0	0	0	0	0
Bacteria:Cyanobacteria:Vampirivibrionia:Obscuribacterales	10	0	19	22	0	25	0	0	12	0	0	5	15	65	28	124	18	11	45	30	8	55	38	104	0	198	0	0	87	68	39
Bacteria:Cyanobacteria:Vampirivibrionia:Vampirovibrionales	0	0	0	0	0	0	0	0	0	0	3	0	0	0	0	0	0	0	4	0	0	0	0	0	0	0	0	0	4	0	0
Bacteria:Cyanobacteria:VampirivibrioniaUnknown	0	0	0	0	0	0	0	0	0	0	0	0	0	0	0	0	0	0	0	0	0	0	0	0	0	12	0	0	0	0	0
Bacteria:Deinococcota:Deinococci:Deinococcales	0	0	0	0	0	0	0	0	0	0	0	0	0	0	0	0	0	0	0	0	0	0	0	2	0	0	0	4	0	0	0
Bacteria:Dependentiae:Babeliae:Babeliales	0	0	0	0	12	9	0	0	0	0	0	0	23	0	0	23	16	0	49	3	9	54	30	27	0	27	0	0	0	45	6
Bacteria:Desulfobacterota:Desulfovibrionia:Desulfovibrionales	0	0	0	0	0	0	0	0	0	0	0	0	0	0	0	0	0	0	0	0	0	0	2	0	0	0	0	0	0	0	0
Bacteria:Desulfobacterota:Desulfuromonadia:Geobacterales	0	0	0	0	0	0	0	0	0	0	9	0	0	8	0	0	0	7	0	4	0	0	0	14	0	0	6	0	0	0	0
Bacteria:Desulfobacterota:uncultured:uncultured	141	112	32	154	235	0	62	76	0	83	35	61	80	79	94	43	149	197	233	27	121	132	118	81	113	34	93	27	133	226	21
Bacteria:Elusimicrobiota:Elusimicrobia:Lineage_IV	0	0	0	0	0	0	0	0	0	0	0	0	0	5	0	0	0	0	0	12	0	0	0	0	0	0	0	0	0	0	6
Bacteria:Elusimicrobiota:Elusimicrobia:MVP-88	0	0	0	0	0	0	0	0	0	0	0	0	0	0	3	0	0	0	0	0	0	0	0	0	0	0	0	0	7	0	0
Bacteria:Elusimicrobiota:Lineage_IIa:Lineage_IIa	128	77	82	84	67	35	0	25	30	29	31	0	74	106	105	71	50	59	79	118	37	89	92	0	0	89	39	21	70	118	0
Bacteria:Elusimicrobiota:Lineage_IIb:Lineage_IIb	0	0	0	23	18	0	0	0	0	0	0	0	0	0	0	0	0	0	26	18	0	0	0	0	0	8	0	0	0	0	0
Bacteria:Entotheonellaeota:Entotheonellia:Entotheonellales	209	212	344	137	423	0	79	149	99	75	0	103	106	11	23	14	119	66	26	19	62	11	0	7	245	0	236	293	95	128	8
Bacteria:FCPU426:FCPU426:FCPU426	0	0	0	5	0	0	0	0	0	0	0	0	2	10	0	0	0	0	28	19	0	0	9	13	0	12	0	0	0	10	14
Bacteria:Fibrobacterota:Fibrobacteria:Fibrobacterales	0	11	16	23	0	0	0	0	0	3	0	0	16	0	0	0	0	12	0	0	0	0	0	0	0	0	0	0	23	0	0
Bacteria:Firmicutes:Bacilli:Alicyclobacillales	0	0	0	10	0	0	0	0	0	0	0	0	0	0	0	0	0	0	0	0	0	0	2	0	0	0	0	0	11	11	0
Bacteria:Firmicutes:Bacilli:Bacillales	253	933	2003	829	226	48	19	450	804	107	161	327	200	146	226	81	144	549	88	141	258	305	844	177	662	202	723	1181	314	285	118
Bacteria:Firmicutes:Bacilli:Entomoplasmatales	0	0	21	37	0	0	0	0	0	0	0	0	0	8	4	0	0	22	5	0	15	0	5	22	0	6	0	0	31	21	0
Bacteria:Firmicutes:Bacilli:Lactobacillales	0	0	0	0	0	0	0	0	0	0	0	0	0	0	0	0	0	0	0	0	0	0	0	0	0	0	0	3	0	0	0
Bacteria:Firmicutes:Bacilli:Paenibacillales	12	0	27	8	0	0	0	0	0	0	0	0	0	0	0	0	0	0	5	12	0	0	11	0	0	0	0	0	10	8	0
Bacteria:Firmicutes:Bacilli:Thermoactinomycetales	0	0	0	26	0	0	0	0	0	0	0	0	0	0	0	0	0	0	0	0	0	3	0	0	0	0	0	0	0	0	8
Bacteria:Firmicutes:BacilliUnknown	0	0	0	8	0	0	0	0	0	0	0	0	0	0	0	0	3	0	0	0	0	0	0	4	0	0	0	6	2	0	0
Bacteria:Firmicutes:Clostridia:Lachnospirales	3	0	0	0	0	0	0	0	0	0	0	0	0	0	0	0	0	0	0	0	0	0	0	0	0	0	0	0	0	0	0
Bacteria:Firmicutes:Clostridia:Peptostreptococcales-Tissierellales	0	0	0	0	0	0	0	0	5	0	0	0	6	0	0	0	0	0	0	0	0	0	3	0	6	0	6	0	0	0	0
Bacteria:Firmicutes:Symbiobacteriia:Symbiobacteriales	0	2	0	0	0	0	0	0	0	0	0	0	0	0	0	0	0	0	0	0	0	0	0	0	0	0	0	0	0	0	0
Bacteria:FirmicutesUnknownUnknown	0	0	0	0	0	0	0	0	0	0	2	0	6	0	0	0	0	0	0	0	2	0	0	0	0	0	0	0	0	0	0
Bacteria:GAL15:GAL15:GAL15	7	0	0	0	0	41	0	0	0	0	0	0	0	16	43	18	8	0	0	14	0	50	50	12	0	0	0	0	0	49	0
Bacteria:Gemmatimonadota:AKAU4049:AKAU4049	0	0	4	0	0	0	0	0	0	0	0	0	0	0	0	0	0	0	0	0	0	0	0	0	0	0	0	0	0	0	0
Bacteria:Gemmatimonadota:BD2-11_terrestrial_group:BD2-11_terrestrial_group	10	0	0	0	0	0	0	0	0	0	0	0	0	0	0	0	0	0	0	0	0	0	0	0	0	0	0	0	0	0	0
Bacteria:Gemmatimonadota:Gemmatimonadetes:Gemmatimonadales	1047	864	3604	909	364	129	91	187	802	285	213	437	442	462	559	467	392	453	406	590	518	734	726	233	305	243	630	570	875	1300	115
Bacteria:Gemmatimonadota:Longimicrobia:Longimicrobiales	18	7	0	0	0	0	2	0	0	0	13	0	4	0	0	0	0	0	0	0	0	0	0	0	0	0	0	16	54	0	0
Bacteria:Gemmatimonadota:S0134_terrestrial_group:S0134_terrestrial_group	8	0	0	0	8	0	0	0	0	0	0	0	6	0	0	0	8	0	0	0	0	0	0	2	11	0	0	4	0	9	0
Bacteria:Latescibacterota:Latescibacteria:Latescibacterales	0	0	0	0	0	0	0	7	0	0	0	0	0	0	3	0	0	3	5	0	0	0	0	0	0	0	0	0	0	0	0
Bacteria:Latescibacterota:Latescibacterota:Latescibacterota	100	89	0	45	80	0	29	13	0	26	0	28	0	7	28	0	33	94	92	20	4	0	0	0	36	0	10	0	0	82	0
Bacteria:MBNT15:MBNT15:MBNT15	37	6	9	0	71	0	35	0	0	0	0	6	15	0	0	0	8	8	77	3	19	0	14	0	23	0	11	0	32	15	0
Bacteria:Methylomirabilota:Methylomirabilia:Rokubacteriales	761	575	424	710	1610	11	236	217	59	229	16	385	328	73	150	0	329	504	217	318	111	83	49	35	994	17	408	185	379	947	123
Bacteria:Myxococcota:bacteriap25:bacteriap25	433	275	270	333	741	9	94	182	38	74	12	289	203	12	72	0	178	142	68	33	87	36	42	34	1071	0	447	418	192	533	39
Bacteria:Myxococcota:Myxococcia:Myxococcales	198	192	508	224	143	0	46	59	160	102	104	119	93	160	201	87	190	220	338	158	118	51	118	120	118	32	212	152	438	188	33
Bacteria:Myxococcota:Polyangia:Blfdi19	14	0	0	5	0	0	0	0	0	0	0	0	0	0	0	0	8	0	6	10	8	6	0	12	0	0	0	0	0	0	0
Bacteria:Myxococcota:Polyangia:Haliangiales	656	669	515	413	267	0	100	184	360	317	375	221	731	284	295	134	573	531	739	143	646	154	381	233	521	50	478	287	629	493	60
Bacteria:Myxococcota:Polyangia:mle1-27	0	0	0	0	0	0	0	0	16	0	14	0	17	5	2	0	4	8	23	0	9	0	0	0	3	0	4	0	0	0	0
Bacteria:Myxococcota:Polyangia:MSB-4B10	20	43	0	30	42	0	0	0	29	39	19	21	26	0	20	0	37	30	27	0	38	0	0	0	0	0	16	0	18	0	0
Bacteria:Myxococcota:Polyangia:Nannocystales	18	0	0	0	0	0	0	4	0	3	0	0	26	0	0	0	7	3	0	0	8	0	0	0	23	0	0	4	0	0	0
Bacteria:Myxococcota:Polyangia:Polyangiales	726	502	329	497	218	8	84	226	196	245	248	258	831	343	448	123	426	452	575	173	611	138	238	215	471	217	313	414	506	277	44
Bacteria:Myxococcota:PolyangiaUnknown	32	0	0	0	0	0	0	0	0	0	0	0	0	0	0	0	0	0	7	0	0	0	0	0	0	0	42	0	13	0	0
Bacteria:MyxococcotaUnknownUnknown	0	0	0	0	0	0	0	0	0	0	0	0	0	0	0	0	0	0	0	4	0	0	0	0	0	0	0	0	0	0	0
Bacteria:NB1-j:NB1-j:NB1-j	98	21	0	19	141	11	14	15	0	32	0	11	60	6	5	0	24	59	83	43	0	7	0	0	70	0	4	13	6	16	0
Bacteria:Nitrospirota:Nitrospiria:Nitrospirales	812	64	285	260	432	0	31	255	43	136	69	104	403	144	199	24	268	643	330	336	22	53	57	97	466	22	275	236	26	518	35
Bacteria:Patescibacteria:ABY1:Candidatus_Magasanikbacteria	3	0	0	0	0	0	0	0	0	0	0	0	0	0	0	0	0	0	0	0	0	0	0	0	0	0	0	0	3	0	0
Bacteria:Patescibacteria:Berkelbacteria:Berkelbacteria	0	0	0	0	0	0	0	0	0	0	2	0	0	0	0	0	0	0	0	0	0	0	0	0	2	0	0	0	0	0	0
Bacteria:Patescibacteria:Microgenomatia:Candidatus_Gottesmanbacteria	0	0	0	0	0	0	0	2	0	0	0	0	0	0	0	0	0	0	0	0	0	0	0	0	0	0	0	0	0	0	0
Bacteria:Patescibacteria:Parcubacteria:Candidatus_Adlerbacteria	0	0	0	0	0	0	0	0	0	0	0	0	0	0	0	0	0	0	0	0	0	0	0	0	0	0	0	0	3	0	0
Bacteria:Patescibacteria:Parcubacteria:Candidatus_Azambacteria	0	0	0	5	0	0	0	0	0	0	0	0	0	2	0	0	0	5	0	0	2	0	0	0	0	0	0	0	19	0	0
Bacteria:Patescibacteria:Parcubacteria:Candidatus_Jorgensenbacteria	0	0	0	0	0	0	0	0	0	0	0	0	0	0	0	0	0	0	0	0	0	0	0	10	0	4	0	0	8	0	0
Bacteria:Patescibacteria:Parcubacteria:Candidatus_Kaiserbacteria	0	0	0	0	2	0	0	0	0	0	0	0	0	0	0	0	0	0	2	0	0	0	0	0	0	0	0	0	0	0	0
Bacteria:Patescibacteria:Parcubacteria:Candidatus_Lloydbacteria	0	0	0	0	0	0	0	0	0	0	0	0	0	0	0	0	0	0	0	0	0	0	0	0	0	0	0	0	4	0	0
Bacteria:Patescibacteria:Parcubacteria:Candidatus_Ryanbacteria	0	0	0	0	0	0	0	0	0	0	0	0	0	0	0	0	0	0	0	0	0	0	0	0	0	0	0	0	2	0	0
Bacteria:Patescibacteria:Parcubacteria:Parcubacteria	41	42	0	97	6	0	0	3	20	0	12	5	26	0	0	0	16	0	13	5	0	0	0	0	19	0	0	0	213	88	0
Bacteria:Patescibacteria:ParcubacteriaUnknown	0	0	23	4	0	0	0	0	0	0	0	2	2	2	0	0	0	0	2	0	0	0	0	0	0	0	0	0	9	7	0
Bacteria:Patescibacteria:Saccharimonadia:Saccharimonadales	11	32	4	32	26	0	0	0	31	0	24	0	14	21	18	11	11	24	19	0	0	16	15	18	0	35	0	2	2	39	0
Bacteria:Planctomycetota:BD7-11:BD7-11	0	0	0	0	0	0	0	0	0	0	0	0	0	0	0	0	0	0	0	0	0	0	0	9	0	0	0	0	10	0	0
Bacteria:Planctomycetota:OM190:OM190	72	8	0	43	45	0	16	14	0	25	0	28	107	21	5	0	30	87	126	17	46	0	7	12	72	0	24	7	18	18	0
Bacteria:Planctomycetota:Phycisphaerae:mle1-8	4	0	0	0	7	0	0	0	0	0	0	0	0	0	0	0	0	0	0	0	0	0	0	0	8	0	3	0	2	7	0
Bacteria:Planctomycetota:Phycisphaerae:Phycisphaerales	119	26	15	22	52	0	0	11	0	0	4	0	44	5	0	0	8	3	31	0	15	2	0	0	67	0	0	6	64	25	2
Bacteria:Planctomycetota:Phycisphaerae:Pla1_lineage	10	0	0	0	0	0	0	6	0	0	0	0	9	0	0	0	0	9	9	0	0	0	0	0	0	0	0	3	0	0	0
Bacteria:Planctomycetota:Phycisphaerae:S-70	6	0	0	4	0	0	0	0	0	0	0	0	6	4	0	0	5	0	0	0	0	0	0	0	0	0	0	0	5	0	0
Bacteria:Planctomycetota:Phycisphaerae:Tepidisphaerales	2354	3309	5520	2536	851	186	88	372	1897	621	631	769	932	780	465	1040	707	1290	1163	489	1104	846	1374	662	610	540	1932	1810	4189	2528	274
Bacteria:Planctomycetota:Pla3_lineage:Pla3_lineage	2	0	0	7	6	0	0	0	0	0	0	0	0	0	0	0	0	5	0	0	0	0	0	0	9	0	0	0	0	0	0
Bacteria:Planctomycetota:Pla4_lineage:Pla4_lineage	26	35	0	0	15	0	0	0	0	2	0	0	0	0	7	0	0	17	0	0	15	0	0	7	50	0	3	0	29	5	0
Bacteria:Planctomycetota:Planctomycetes:Gemmatales	649	1122	1133	901	711	189	49	40	369	277	138	158	240	511	784	464	445	456	1157	912	536	608	852	517	372	704	501	280	1788	968	131
Bacteria:Planctomycetota:Planctomycetes:Isosphaerales	163	129	151	164	112	185	0	25	95	35	136	34	150	423	400	800	171	282	608	398	330	435	562	485	91	952	149	77	282	421	121
Bacteria:Planctomycetota:Planctomycetes:Pirellulales	3248	1465	1950	1792	1465	69	158	885	277	885	302	711	2850	690	512	480	874	971	790	427	1941	479	713	310	1829	243	1212	1075	1628	1659	110
Bacteria:Planctomycetota:Planctomycetes:Planctomycetales	571	209	74	503	375	142	28	209	37	184	157	118	473	472	617	360	373	430	612	524	363	333	689	434	229	686	188	158	144	568	75
Bacteria:Planctomycetota:Planctomycetes:uncultured	12	28	44	0	0	0	0	0	22	0	0	0	16	0	0	0	15	0	21	0	0	0	0	0	0	0	0	15	39	0	0
Bacteria:Planctomycetota:vadinHA49:vadinHA49	0	11	8	7	0	0	0	0	0	8	0	3	0	0	0	0	0	4	0	0	0	0	0	0	0	0	0	0	0	3	3
Bacteria:PlanctomycetotaUnknownUnknown	0	0	0	0	0	0	0	0	0	0	0	0	0	0	0	0	8	0	0	0	0	0	0	0	0	0	10	0	0	0	0
Bacteria:Proteobacteria:Alphaproteobacteria:Acetobacterales	116	94	109	72	39	413	0	71	192	19	152	25	37	698	460	1110	170	133	321	673	95	919	934	540	0	1260	74	31	161	429	567
Bacteria:Proteobacteria:Alphaproteobacteria:Azospirillales	56	38	53	76	34	9	11	23	0	0	0	13	0	12	28	25	24	0	16	44	20	34	41	31	45	84	108	102	118	48	3
Bacteria:Proteobacteria:Alphaproteobacteria:Caedibacterales	0	0	0	0	0	0	0	0	0	0	0	0	0	0	0	0	0	0	0	0	0	0	0	0	0	2	0	0	0	0	0
Bacteria:Proteobacteria:Alphaproteobacteria:Caulobacterales	375	221	150	344	143	205	43	186	162	132	202	147	466	510	328	527	254	287	471	310	674	372	396	565	186	419	162	136	463	372	337
Bacteria:Proteobacteria:Alphaproteobacteria:Defluviicoccales	0	0	0	0	0	0	0	0	0	0	0	0	0	0	0	0	0	0	0	0	0	0	0	0	0	0	0	0	13	0	0
Bacteria:Proteobacteria:Alphaproteobacteria:Dongiales	262	117	67	198	232	15	52	196	11	136	98	90	476	96	60	84	142	166	137	40	345	106	121	71	225	30	126	86	125	211	112
Bacteria:Proteobacteria:Alphaproteobacteria:Elsterales	346	295	328	406	205	2030	15	7	274	78	367	38	112	1557	1026	2041	422	423	887	1415	376	2355	2918	1607	101	2557	197	36	274	2201	1776
Bacteria:Proteobacteria:Alphaproteobacteria:Holosporales	0	0	0	0	0	0	0	0	0	0	0	0	8	0	0	0	0	0	0	0	0	0	0	0	0	0	0	0	0	0	0
Bacteria:Proteobacteria:Alphaproteobacteria:Micavibrionales	0	4	0	0	0	0	0	0	0	0	0	0	0	0	0	0	0	0	0	0	0	0	0	0	0	0	0	0	0	0	0
Bacteria:Proteobacteria:Alphaproteobacteria:Micropepsales	227	133	166	420	111	227	0	121	155	128	279	56	185	675	388	1138	332	409	646	394	254	1248	1398	716	45	1573	83	37	96	1490	685
Bacteria:Proteobacteria:Alphaproteobacteria:Parvibaculales	0	10	0	0	0	0	0	0	0	0	0	0	0	0	0	0	8	0	12	0	0	0	0	0	0	0	0	0	14	0	6
Bacteria:Proteobacteria:Alphaproteobacteria:Puniceispirillales	0	0	0	0	0	0	0	0	0	0	0	0	0	0	0	0	0	0	0	0	0	0	0	16	0	0	0	0	0	0	0
Bacteria:Proteobacteria:Alphaproteobacteria:Reyranellales	354	394	146	222	337	39	71	159	166	165	217	238	546	764	705	580	533	463	1049	437	742	277	494	479	376	164	328	124	193	593	250
Bacteria:Proteobacteria:Alphaproteobacteria:Rhizobiales	8703	8545	5107	7428	10013	4348	1366	3717	4135	4336	3694	4154	8728	8844	10621	11243	8470	6241	9305	6197	10614	8051	10731	7554	8927	7904	8953	4840	7911	17922	4112
Bacteria:Proteobacteria:Alphaproteobacteria:Rhodobacterales	25	0	0	0	0	0	0	0	0	0	0	0	0	0	0	0	0	10	0	0	0	0	0	0	30	0	0	19	12	0	0
Bacteria:Proteobacteria:Alphaproteobacteria:Rhodospirillales	25	13	0	20	0	7	0	14	0	0	18	0	25	23	12	38	13	16	31	2	17	26	40	31	13	111	0	0	2	71	63
Bacteria:Proteobacteria:Alphaproteobacteria:Rickettsiales	13	13	232	0	0	13	0	11	21	0	45	0	5	11	5	2	15	91	26	42	0	0	5	13	5	0	4	61	0	8	2
Bacteria:Proteobacteria:Alphaproteobacteria:Sneathiellales	0	0	0	0	0	0	0	0	0	0	0	0	4	0	0	0	0	0	0	0	0	0	0	0	0	0	0	0	0	0	0
Bacteria:Proteobacteria:Alphaproteobacteria:Sphingomonadales	692	420	714	615	166	0	74	194	509	248	290	204	347	145	347	116	304	370	141	79	628	139	157	114	213	82	451	495	1248	391	60
Bacteria:Proteobacteria:Alphaproteobacteria:Thalassobaculales	0	0	0	0	0	0	0	0	0	0	0	0	2	0	0	0	0	0	0	0	0	0	0	0	0	0	0	0	0	0	0
Bacteria:Proteobacteria:Alphaproteobacteria:Tistrellales	30	14	0	0	21	0	0	0	0	0	0	0	14	0	0	0	9	0	0	0	19	0	0	0	87	0	33	30	32	8	0
Bacteria:Proteobacteria:Alphaproteobacteria:uncultured	130	107	43	73	172	45	30	59	35	53	86	38	116	235	212	188	124	216	429	385	171	209	321	197	134	95	91	49	179	374	174
Bacteria:Proteobacteria:AlphaproteobacteriaUnknown	100	38	10	109	123	8	9	0	0	22	0	17	17	104	124	145	71	93	206	44	23	199	185	51	72	160	42	14	53	135	48
Bacteria:Proteobacteria:Gammaproteobacteria:211ds20	10	0	0	0	0	0	0	0	0	0	0	0	0	0	0	0	0	0	0	0	0	0	0	0	0	0	0	0	0	0	0
Bacteria:Proteobacteria:Gammaproteobacteria:Acidiferrobacterales	0	0	0	0	3	0	0	0	0	0	0	0	0	0	0	0	0	0	0	0	0	0	0	0	0	0	0	0	0	0	0
Bacteria:Proteobacteria:Gammaproteobacteria:Aeromonadales	0	0	0	0	0	0	0	0	0	0	0	0	0	0	0	0	0	0	124	0	0	0	0	0	0	0	0	0	0	0	0
Bacteria:Proteobacteria:Gammaproteobacteria:Burkholderiales	6787	5079	4007	6928	4261	671	1140	2368	2743	2797	2177	3054	3732	3231	4853	2985	4307	4659	5011	2202	4688	1723	3843	3178	2734	1389	3813	2981	9671	4119	822
Bacteria:Proteobacteria:Gammaproteobacteria:CCD24	315	61	13	76	98	4	14	102	10	64	55	55	266	110	61	38	76	123	75	12	108	53	67	29	183	11	76	60	55	154	15
Bacteria:Proteobacteria:Gammaproteobacteria:Cellvibrionales	31	4	0	17	12	0	0	11	0	0	5	16	55	4	25	10	0	26	8	0	0	8	9	6	14	0	0	21	0	5	0
Bacteria:Proteobacteria:Gammaproteobacteria:Coxiellales	0	0	0	0	3	0	0	4	0	0	0	0	0	0	0	0	0	0	0	0	2	0	0	0	0	0	0	0	0	4	0
Bacteria:Proteobacteria:Gammaproteobacteria:Diplorickettsiales	0	0	20	5	24	0	0	0	0	3	0	22	0	0	16	29	15	3	2	38	4	21	16	27	0	72	0	0	0	50	16
Bacteria:Proteobacteria:Gammaproteobacteria:Enterobacterales	14	0	49	0	0	0	0	0	0	0	0	0	0	0	0	0	11	0	0	0	0	0	18	12	0	0	0	19	6	7	0
Bacteria:Proteobacteria:Gammaproteobacteria:Ga0077536	0	0	0	0	0	0	0	0	0	0	0	0	0	0	0	0	0	0	0	0	2	0	0	0	0	0	0	0	0	0	0
Bacteria:Proteobacteria:Gammaproteobacteria:Gammaproteobacteria	0	0	0	0	12	0	0	5	0	0	0	0	0	0	0	0	0	0	0	0	0	0	0	0	0	0	0	0	0	0	0
Bacteria:Proteobacteria:Gammaproteobacteria:Gammaproteobacteria_Incertae_Sedis	1664	919	1078	847	706	2561	103	654	291	547	829	479	1681	3494	3751	3426	1348	1375	2263	2487	1703	4178	5406	2507	891	6170	720	567	852	3147	3259
Bacteria:Proteobacteria:Gammaproteobacteria:HOC36	0	0	0	0	0	0	0	0	0	0	0	0	0	0	0	0	0	0	0	0	0	0	0	0	0	0	0	3	0	0	0
Bacteria:Proteobacteria:Gammaproteobacteria:JG36-GS-52	13	0	0	0	0	0	0	0	0	0	0	0	9	0	0	0	0	0	0	0	0	0	0	0	0	0	0	0	0	0	0
Bacteria:Proteobacteria:Gammaproteobacteria:JG36-TzT-191	21	15	0	33	29	212	0	0	49	0	23	0	38	269	298	276	56	82	458	243	18	519	332	237	0	471	15	0	59	258	198
Bacteria:Proteobacteria:Gammaproteobacteria:KF-JG30-C25	15	0	0	13	0	70	0	0	0	0	0	0	0	79	30	202	11	7	14	65	0	235	52	81	0	42	0	0	0	50	23
Bacteria:Proteobacteria:Gammaproteobacteria:KI89A_clade	0	0	0	0	37	0	0	0	0	16	3	0	0	13	14	12	33	24	48	0	16	14	13	0	6	0	7	0	0	16	0
Bacteria:Proteobacteria:Gammaproteobacteria:Legionellales	0	0	0	0	0	0	0	0	0	0	0	0	0	0	0	0	0	0	0	6	0	0	0	0	0	0	0	0	0	0	0
Bacteria:Proteobacteria:Gammaproteobacteria:Nitrosococcales	0	0	0	0	0	0	0	0	0	0	0	0	0	0	0	0	0	0	0	0	0	0	0	0	4	0	5	0	0	2	0
Bacteria:Proteobacteria:Gammaproteobacteria:Oceanospirillales	11	0	3	0	0	0	0	0	0	0	0	0	0	0	0	0	0	2	0	0	0	0	8	0	0	0	0	3	4	0	0
Bacteria:Proteobacteria:Gammaproteobacteria:PLTA13	162	33	0	52	158	9	28	39	0	33	17	33	170	31	18	29	49	126	28	8	47	29	8	22	339	15	78	57	20	228	0
Bacteria:Proteobacteria:Gammaproteobacteria:Pseudomonadales	124	88	16	218	154	12	14	252	25	144	35	125	182	60	241	113	197	183	110	40	354	34	44	107	113	25	49	41	56	103	15
Bacteria:Proteobacteria:Gammaproteobacteria:R7C24	43	26	0	24	23	0	8	0	7	20	24	27	78	66	58	22	32	57	47	0	64	19	39	46	38	0	25	0	29	23	0
Bacteria:Proteobacteria:Gammaproteobacteria:Salinisphaerales	0	0	8	18	0	0	0	0	0	0	0	0	0	0	9	0	2	0	4	0	0	0	0	0	0	4	0	2	50	5	0
Bacteria:Proteobacteria:Gammaproteobacteria:Steroidobacterales	786	282	183	281	488	67	113	288	53	273	225	360	1562	187	238	150	358	303	299	174	875	138	151	223	1051	126	473	643	166	263	50
Bacteria:Proteobacteria:Gammaproteobacteria:WD260	54	27	33	39	44	221	0	27	17	0	57	21	61	538	293	1032	55	201	884	537	83	221	313	996	0	801	0	0	18	281	253
Bacteria:Proteobacteria:Gammaproteobacteria:Xanthomonadales	349	169	56	684	232	166	90	174	178	170	352	144	533	644	384	1881	379	615	392	379	477	590	715	797	187	123	254	215	202	731	303
Bacteria:Proteobacteria:GammaproteobacteriaUnknown	0	0	24	0	15	28	0	0	0	0	0	0	0	0	0	15	0	0	0	27	0	103	47	34	0	153	2	0	0	0	129
Bacteria:ProteobacteriaUnknownUnknown	0	0	0	0	0	0	0	0	0	0	0	0	0	0	10	0	0	0	0	0	0	0	0	6	0	0	0	0	0	0	0
Bacteria:RCP2-54:RCP2-54:RCP2-54	122	45	0	80	131	728	4	21	30	7	48	7	97	625	377	1247	124	137	239	412	80	2929	1215	830	35	4098	29	0	0	508	353
Bacteria:SAR324_clade(Marine_group_B):SAR324_clade(Marine_group_B):SAR324_clade(Marine_group_B)	0	0	0	0	0	0	0	0	0	7	0	0	0	4	0	0	0	0	0	13	0	0	0	11	14	0	0	0	0	0	0
Bacteria:Spirochaetota:Leptospirae:Leptospirales	0	0	0	0	0	0	0	0	0	4	0	0	0	0	0	0	0	0	0	0	0	0	0	0	0	0	0	0	2	0	0
Bacteria:Spirochaetota:Spirochaetia:Spirochaetales	0	0	0	0	0	0	0	0	0	0	0	0	0	0	0	0	0	16	16	0	0	0	0	11	0	0	0	0	2	0	0
Bacteria:Sumerlaeota:Sumerlaeia:Sumerlaeales	0	0	0	2	0	0	0	0	0	0	0	0	0	0	0	0	0	0	0	0	0	0	0	0	0	0	0	0	0	0	0
Bacteria:Verrucomicrobiota:Chlamydiae:Chlamydiales	16	4	0	2	0	10	0	0	0	0	0	0	3	0	0	0	0	0	54	12	0	51	0	14	0	48	0	0	10	23	21
Bacteria:Verrucomicrobiota:Omnitrophia:Omnitrophales	64	2	0	18	11	23	0	0	0	0	0	0	23	48	0	44	2	9	0	25	0	38	44	73	8	78	0	0	85	66	11
Bacteria:Verrucomicrobiota:Verrucomicrobiae:Chthoniobacterales	2961	7901	6929	6020	3230	193	221	982	5128	1694	2044	1177	1306	1000	1455	1314	3033	3474	1903	408	3464	2593	3812	546	1961	5499	3619	1694	2935	9730	592
Bacteria:Verrucomicrobiota:Verrucomicrobiae:Methylacidiphilales	0	0	0	0	0	0	0	0	0	0	0	0	0	8	0	12	0	0	7	0	0	3	0	7	0	30	0	0	0	0	11
Bacteria:Verrucomicrobiota:Verrucomicrobiae:Opitutales	382	228	159	458	132	46	45	219	129	350	283	183	428	244	160	111	232	340	317	58	284	114	136	215	212	122	202	341	439	242	47
Bacteria:Verrucomicrobiota:Verrucomicrobiae:Pedosphaerales	1717	1350	1051	1206	1153	247	148	592	561	622	362	525	583	763	654	949	1003	1135	1295	767	367	1007	946	639	858	1165	838	545	1126	1449	215
Bacteria:Verrucomicrobiota:Verrucomicrobiae:S-BQ2-57_soil_group	0	0	0	0	0	0	0	0	0	0	0	0	0	0	0	0	0	0	0	0	0	0	0	0	0	0	0	0	0	4	0
Bacteria:Verrucomicrobiota:Verrucomicrobiae:Verrucomicrobiales	41	27	10	28	8	0	0	14	0	11	0	0	21	0	0	5	0	0	0	0	0	0	0	0	13	0	14	31	0	2	0
Bacteria:Verrucomicrobiota:VerrucomicrobiaeUnknown	0	0	0	0	0	0	0	0	0	0	0	0	4	0	0	0	0	0	0	0	0	0	0	0	3	0	0	0	0	0	0
Bacteria:WPS-2:WPS-2:WPS-2	18	9	0	32	2	1256	0	0	39	0	39	0	0	665	424	1079	57	66	122	761	7	873	355	555	0	412	0	0	0	165	213
BacteriaUnknownUnknownUnknown	175	172	143	326	760	44	4	282	11	161	40	185	196	71	7	24	155	179	70	55	96	185	53	20	279	137	154	147	408	396	50
Taxa_Summaries_ family Level
index	K10	K15	K16	K18	K21	K23	K24	K25	K26	K27	K28	K29	K33	K34	K35	K36	K37	K38	K39	K40	K42	K5	K6	K63	K66	K7	K70	K71	K77	K8	K9
Archaea:Crenarchaeota:Bathyarchaeia:Bathyarchaeia:Bathyarchaeia	0	0	0	0	0	8	0	0	0	0	0	0	0	17	21	0	0	0	0	11	0	28	17	0	0	28	0	0	0	43	0
Archaea:Crenarchaeota:Nitrososphaeria:Group_1.1c:Group_1.1c	17	10	11	21	9	861	0	0	0	5	0	8	5	439	864	464	17	0	48	3488	0	1622	1133	489	0	702	11	0	0	601	43
Archaea:Crenarchaeota:Nitrososphaeria:Nitrososphaerales:Nitrososphaeraceae	8804	1311	7460	7205	7683	942	250	1592	1159	623	226	3239	4439	1054	1387	1953	1586	1456	135	655	413	4378	4321	410	10890	943	8890	10273	266	12402	123
Archaea:Crenarchaeota:Nitrososphaeria:Nitrosotaleales:Nitrosotaleaceae	54	5	7	8	0	85	0	0	0	0	0	0	3	86	192	54	13	6	276	2019	3	172	173	916	0	338	40	0	0	59	4
Archaea:Euryarchaeota:Methanobacteria:Methanobacteriales:Methanobacteriaceae	0	0	0	0	0	0	0	0	0	0	0	0	0	0	0	0	0	0	0	0	0	0	202	0	0	0	0	0	0	0	0
Archaea:Iainarchaeota:Iainarchaeia:Iainarchaeales:Iainarchaeales	0	0	0	0	0	0	0	0	0	0	0	0	0	0	0	0	0	0	0	0	0	0	0	0	0	0	0	0	12	4	0
Archaea:Micrarchaeota:Micrarchaeia:Micrarchaeales:CG1-02-32-21	0	0	0	0	0	0	0	0	0	0	0	0	0	0	0	0	0	0	0	0	0	0	0	0	0	0	0	0	2	0	0
Archaea:Micrarchaeota:Micrarchaeia:Micrarchaeales:Micrarchaeales	0	0	0	0	0	0	0	0	0	0	0	0	0	0	0	0	0	23	0	0	0	0	0	0	0	0	0	0	0	0	0
Archaea:Nanoarchaeota:Nanoarchaeia:Woesearchaeales:GW2011_GWC1_47_15	22	16	0	24	0	0	0	0	0	0	0	0	0	0	0	0	0	0	0	0	4	0	0	0	3	0	0	0	443	24	0
Archaea:Nanoarchaeota:Nanoarchaeia:Woesearchaeales:SCGC_AAA011-D5	8	0	0	0	4	0	0	0	0	0	0	0	0	0	0	0	0	3	0	16	0	0	0	0	0	0	0	0	37	0	0
Archaea:Nanoarchaeota:Nanoarchaeia:Woesearchaeales:Woesearchaeales	8	0	0	9	4	0	0	0	0	0	0	0	0	0	0	0	0	0	0	4	0	0	0	0	0	0	0	0	39	0	0
Archaea:Nanoarchaeota:Nanoarchaeia:WoesearchaealesUnknown	0	4	0	0	0	0	0	0	0	0	0	0	0	0	0	0	0	0	0	0	0	0	0	0	0	0	0	0	28	0	0
Archaea:Thermoplasmatota:Thermoplasmata:Marine_Group_II:Marine_Group_II	151	43	253	34	0	0	0	0	0	0	0	23	0	0	0	0	0	0	0	0	0	0	0	0	0	0	33	42	266	12	0
Archaea:Thermoplasmatota:Thermoplasmata:Methanomassiliicoccales:Methanomethylophilaceae	0	0	0	0	0	0	0	0	0	0	0	0	0	0	0	0	0	0	0	0	0	0	355	0	0	0	0	0	0	0	0
Archaea:Thermoplasmatota:Thermoplasmata:Methanomassiliicoccales:uncultured	0	0	0	0	0	0	0	0	0	0	0	0	0	0	14	0	0	0	0	0	0	0	0	0	0	0	0	0	0	0	0
Archaea:Thermoplasmatota:Thermoplasmata:MethanomassiliicoccalesUnknown	0	0	17	0	12	0	0	0	0	0	0	0	0	0	0	0	0	0	0	0	0	0	0	0	0	0	0	0	0	0	0
Archaea:Thermoplasmatota:Thermoplasmata:uncultured:uncultured	0	0	0	0	0	371	0	0	0	0	0	0	0	405	262	159	0	0	42	1350	0	842	440	345	0	1012	7	0	0	220	17
Archaea:Thermoplasmatota:ThermoplasmataUnknownUnknown	24	0	59	0	0	0	0	0	0	0	0	0	0	0	0	0	0	0	0	0	0	0	0	0	0	0	0	0	0	27	0
ArchaeaUnknownUnknownUnknownUnknown	0	0	0	0	0	0	0	0	0	0	0	0	0	0	0	0	0	0	0	0	0	0	0	0	0	0	0	0	43	0	0
Bacteria:Abditibacteriota:Abditibacteria:Abditibacteriales:Abditibacteriaceae	4	7	44	8	0	0	0	0	7	0	0	0	0	5	4	15	0	0	3	17	0	0	0	0	3	0	9	24	20	14	0
Bacteria:Acidobacteriota:Acidobacteriae:Acidobacteriae:Acidobacteriae	42	40	31	60	28	0	0	43	103	43	0	35	50	28	33	0	26	36	38	21	38	16	29	40	46	0	36	53	27	16	0
Bacteria:Acidobacteriota:Acidobacteriae:Acidobacteriales:Acidobacteriaceae_(Subgroup_1)	200	216	180	237	55	818	0	15	696	34	502	0	54	1315	778	3145	320	637	1294	962	215	3232	2482	2368	6	4715	59	0	206	1271	2180
Bacteria:Acidobacteriota:Acidobacteriae:Acidobacteriales:Acidobacteriales	0	0	15	0	0	0	0	0	0	0	0	0	0	0	0	0	0	0	0	0	0	0	0	0	0	0	0	0	0	0	0
Bacteria:Acidobacteriota:Acidobacteriae:Acidobacteriales:Koribacteraceae	42	0	70	94	55	373	0	26	69	0	139	0	0	527	384	868	146	121	630	533	68	1317	717	1544	0	1112	0	0	0	534	131
Bacteria:Acidobacteriota:Acidobacteriae:Acidobacteriales:uncultured	760	673	886	1760	468	2219	34	151	1301	378	1361	115	104	3054	3786	4684	1841	1696	3571	3623	557	4264	5336	4510	42	5732	446	50	476	4537	1526
Bacteria:Acidobacteriota:Acidobacteriae:AcidobacterialesUnknown	252	139	77	402	90	186	0	0	76	0	193	24	0	353	310	338	118	182	302	359	0	456	624	471	0	207	56	0	152	297	117
Bacteria:Acidobacteriota:Acidobacteriae:AKIW659:AKIW659	0	0	0	0	3	0	0	0	0	0	11	0	0	0	0	0	0	0	0	0	0	0	0	0	0	4	0	0	0	0	0
Bacteria:Acidobacteriota:Acidobacteriae:Bryobacterales:Bryobacteraceae	638	452	1386	773	283	880	23	124	770	241	399	211	415	1170	1217	1712	535	575	1354	2125	542	1405	1580	2097	363	2085	575	679	809	1708	760
Bacteria:Acidobacteriota:Acidobacteriae:Elev-16S-1166:Elev-16S-1166	19	0	0	38	33	0	0	0	0	0	0	0	15	0	17	0	0	0	0	0	25	0	0	0	19	0	0	13	16	0	0
Bacteria:Acidobacteriota:Acidobacteriae:PAUC26f:PAUC26f	2	0	0	0	0	0	0	0	0	0	0	0	3	0	0	0	0	0	0	0	0	0	0	0	0	0	0	2	0	0	0
Bacteria:Acidobacteriota:Acidobacteriae:Solibacterales:Solibacteraceae	896	963	900	1148	794	678	74	256	889	504	810	249	373	1861	2138	3377	1231	1224	2118	2138	850	2194	2105	2869	351	3581	622	254	669	2813	528
Bacteria:Acidobacteriota:Acidobacteriae:Subgroup_12:Subgroup_12	0	0	0	0	0	0	0	0	0	0	0	0	0	0	0	0	0	0	0	0	0	0	0	2	0	0	0	0	2	0	0
Bacteria:Acidobacteriota:Acidobacteriae:Subgroup_13:Subgroup_13	10	0	11	16	0	41	0	0	9	0	0	0	0	22	34	66	0	6	0	36	0	162	113	96	0	50	0	0	0	36	26
Bacteria:Acidobacteriota:Acidobacteriae:Subgroup_15:Subgroup_15	0	0	0	0	0	0	0	0	0	0	0	0	0	0	0	0	0	4	0	0	0	17	0	0	0	0	0	0	0	0	0
Bacteria:Acidobacteriota:Acidobacteriae:Subgroup_2:Subgroup_2	349	441	79	383	493	3929	20	111	284	137	618	39	74	4191	4400	4450	813	2115	4219	8506	460	8839	6804	7553	27	18603	254	0	108	5067	3143
Bacteria:Acidobacteriota:AcidobacteriaeUnknownUnknown	0	10	34	14	0	0	0	0	10	0	12	0	39	0	0	18	6	3	41	11	0	38	83	0	17	0	0	0	34	5	0
Bacteria:Acidobacteriota:AT-s3-28:AT-s3-28:AT-s3-28	0	0	0	0	0	0	0	0	0	0	0	0	0	0	0	0	0	0	0	0	0	0	0	0	4	0	0	0	0	0	0
Bacteria:Acidobacteriota:Blastocatellia:11-24:11-24	199	163	118	251	207	37	31	146	89	98	25	58	222	31	50	42	110	96	76	106	143	89	32	83	461	0	165	156	289	236	31
Bacteria:Acidobacteriota:Blastocatellia:Blastocatellales:Blastocatellaceae	388	403	465	375	214	0	30	163	173	167	115	204	413	28	64	12	253	210	121	56	422	38	47	0	219	0	400	414	417	207	27
Bacteria:Acidobacteriota:Blastocatellia:DS-100:DS-100	18	20	36	16	17	0	0	0	0	13	0	8	12	4	0	0	0	17	0	0	7	6	0	0	0	0	0	12	42	0	0
Bacteria:Acidobacteriota:Blastocatellia:Elev-16S-573:Elev-16S-573	183	683	514	452	151	0	0	81	306	72	0	290	43	0	0	0	49	95	78	64	0	0	0	0	73	0	148	211	296	182	0
Bacteria:Acidobacteriota:Blastocatellia:Pyrinomonadales:Pyrinomonadaceae	2556	3531	5226	3323	1164	37	472	906	1192	1579	445	2087	1044	178	217	102	850	803	392	66	1620	167	196	87	1460	118	2171	2832	2918	689	22
Bacteria:Acidobacteriota:BlastocatelliaUnknownUnknown	183	377	273	307	141	0	0	40	52	61	0	131	0	0	0	0	99	55	24	0	70	0	9	0	79	0	48	54	316	64	0
Bacteria:Acidobacteriota:FFCH5909:FFCH5909:FFCH5909	0	0	0	0	0	0	0	0	0	0	0	0	0	0	2	0	0	0	0	0	0	0	0	0	0	0	0	0	0	0	0
Bacteria:Acidobacteriota:Holophagae:Holophagales:Holophagaceae	0	0	0	0	0	0	0	0	0	0	0	0	0	22	21	0	0	0	5	43	0	0	0	5	0	0	0	0	0	3	0
Bacteria:Acidobacteriota:Holophagae:Subgroup_7:Subgroup_7	250	426	445	602	176	17	23	45	242	142	137	177	222	144	164	40	137	190	280	146	241	31	49	72	120	0	249	120	543	228	10
Bacteria:Acidobacteriota:Subgroup_11:Subgroup_11:Subgroup_11	47	16	0	18	45	0	7	17	0	11	0	7	11	0	4	0	22	21	7	0	0	0	4	0	35	0	5	14	0	30	0
Bacteria:Acidobacteriota:Subgroup_18:Subgroup_18:Subgroup_18	0	0	0	0	0	0	5	4	0	0	0	0	0	0	0	0	3	0	0	0	0	0	0	0	30	0	0	10	0	5	0
Bacteria:Acidobacteriota:Subgroup_22:Subgroup_22:Subgroup_22	62	19	0	30	48	0	25	0	0	11	0	8	0	0	6	0	10	44	25	0	0	0	0	2	41	0	18	0	11	31	0
Bacteria:Acidobacteriota:Subgroup_25:Subgroup_25:Subgroup_25	17	10	0	6	40	0	0	13	4	12	0	17	9	0	0	0	10	7	0	0	6	0	0	0	17	0	15	15	0	15	0
Bacteria:Acidobacteriota:Subgroup_5:Subgroup_5:Subgroup_5	304	203	128	143	345	0	44	97	67	77	48	73	98	112	101	108	254	213	200	77	84	190	212	166	154	118	128	99	86	459	39
Bacteria:Acidobacteriota:Thermoanaerobaculia:Thermoanaerobaculales:Thermoanaerobaculaceae	184	127	94	237	68	18	55	43	0	130	32	80	155	65	94	62	113	61	180	84	107	43	43	93	108	24	189	144	245	101	16
Bacteria:Acidobacteriota:Vicinamibacteria:Subgroup_17:Subgroup_17	229	132	77	135	176	0	73	39	24	97	16	76	224	69	58	0	93	143	229	62	209	13	21	34	226	21	130	51	201	72	0
Bacteria:Acidobacteriota:Vicinamibacteria:Subgroup_9:Subgroup_9	3	0	0	0	9	0	0	0	0	0	0	0	0	0	0	0	0	0	0	0	0	0	0	0	0	0	0	0	0	0	0
Bacteria:Acidobacteriota:Vicinamibacteria:Vicinamibacterales:uncultured	4942	3273	2714	3047	3297	280	813	1679	860	1575	678	1957	3305	1687	2486	1078	2911	2786	2484	1701	3038	1131	1774	1085	3588	441	3359	2575	1999	4425	270
Bacteria:Acidobacteriota:Vicinamibacteria:Vicinamibacterales:Vicinamibacteraceae	3366	1794	1222	1638	1605	58	565	1257	275	965	323	1299	2482	438	431	152	1202	866	343	187	1403	226	313	157	2482	102	2283	2237	935	1048	86
Bacteria:Acidobacteriota:Vicinamibacteria:VicinamibacteralesUnknown	0	14	22	19	32	0	0	0	0	0	0	0	0	0	0	0	0	24	0	0	0	0	0	0	36	0	30	33	0	37	0
Bacteria:AcidobacteriotaUnknownUnknownUnknown	0	0	0	0	0	0	0	0	0	0	0	0	0	0	0	0	0	0	0	0	0	0	0	0	0	0	12	0	0	0	7
Bacteria:Actinobacteriota:Acidimicrobiia:Acidimicrobiales:Acidimicrobiaceae	11	0	14	22	0	0	0	0	17	0	0	0	0	0	0	0	0	0	0	0	0	0	0	0	0	0	0	0	13	0	0
Bacteria:Actinobacteriota:Acidimicrobiia:Actinomarinales:uncultured	30	0	0	3	0	0	0	0	0	0	2	0	18	0	0	0	0	4	0	0	0	0	0	0	38	0	13	22	0	0	0
Bacteria:Actinobacteriota:Acidimicrobiia:IMCC26256:IMCC26256	362	497	410	281	465	97	206	159	216	160	132	234	454	273	416	208	383	249	336	358	499	88	180	138	664	61	544	409	360	377	57
Bacteria:Actinobacteriota:Acidimicrobiia:Microtrichales:Iamiaceae	22	22	5	12	13	0	17	43	0	25	24	0	81	0	0	0	16	0	0	0	79	0	0	0	160	0	47	25	25	0	0
Bacteria:Actinobacteriota:Acidimicrobiia:Microtrichales:Ilumatobacteraceae	48	83	40	28	54	0	24	18	22	59	28	9	76	27	51	18	47	33	51	33	114	9	13	0	112	0	61	57	60	33	0
Bacteria:Actinobacteriota:Acidimicrobiia:Microtrichales:Microtrichaceae	5	0	0	0	6	0	6	0	0	0	0	0	9	0	7	0	0	6	0	0	16	0	0	0	6	0	0	0	0	0	0
Bacteria:Actinobacteriota:Acidimicrobiia:Microtrichales:Microtrichales	0	104	0	60	0	0	0	0	0	0	0	0	0	46	0	0	0	0	60	0	35	0	0	0	0	0	0	0	74	0	0
Bacteria:Actinobacteriota:Acidimicrobiia:Microtrichales:uncultured	43	0	32	0	15	0	11	11	0	0	14	79	135	0	0	0	28	13	0	0	56	0	42	0	373	0	182	62	18	0	0
Bacteria:Actinobacteriota:Acidimicrobiia:MicrotrichalesUnknown	54	0	73	0	73	0	0	0	87	0	14	0	0	0	100	0	20	57	0	0	0	0	0	0	6	0	7	47	0	83	0
Bacteria:Actinobacteriota:Acidimicrobiia:uncultured:uncultured	16	20	35	20	10	100	0	0	5	7	3	0	12	35	44	81	0	0	0	44	6	19	0	20	7	0	11	13	20	0	16
Bacteria:Actinobacteriota:AcidimicrobiiaUnknownUnknown	60	51	68	57	29	0	60	9	16	90	0	46	103	34	42	0	0	24	30	0	68	0	0	0	266	7	53	100	0	70	11
Bacteria:Actinobacteriota:Actinobacteria:0319-7L14:0319-7L14	24	24	115	0	0	0	0	0	0	0	0	8	0	0	0	0	0	0	0	0	0	0	4	0	0	0	10	14	0	0	0
Bacteria:Actinobacteriota:Actinobacteria:Catenulisporales:Actinospicaceae	0	0	0	0	0	24	0	0	27	0	31	0	0	28	46	51	22	0	0	33	0	62	68	66	0	115	0	0	0	0	43
Bacteria:Actinobacteriota:Actinobacteria:Catenulisporales:Catenulisporaceae	0	12	0	0	0	0	0	0	11	0	17	0	0	33	32	26	0	8	24	94	0	42	74	55	0	22	0	0	6	14	4
Bacteria:Actinobacteriota:Actinobacteria:Corynebacteriales:Corynebacteriales_Incertae_Sedis	0	0	0	0	0	0	0	0	0	0	0	0	0	0	0	0	0	0	0	0	0	0	0	0	11	0	0	0	9	0	0
Bacteria:Actinobacteriota:Actinobacteria:Corynebacteriales:Mycobacteriaceae	314	347	439	220	199	73	70	112	495	137	113	176	308	161	287	219	189	210	240	152	449	353	489	179	557	713	256	200	719	264	219
Bacteria:Actinobacteriota:Actinobacteria:Corynebacteriales:Nocardiaceae	71	0	0	23	15	0	0	12	43	20	0	18	67	9	63	16	41	17	0	0	9	18	43	10	69	23	40	13	0	24	0
Bacteria:Actinobacteriota:Actinobacteria:Euzebyales:Euzebyaceae	0	0	0	0	0	0	0	0	0	0	0	0	0	0	0	0	0	0	0	0	0	0	0	0	7	0	0	0	0	0	0
Bacteria:Actinobacteriota:Actinobacteria:Frankiales:Acidothermaceae	438	821	236	607	467	1767	0	121	1282	250	1228	109	161	2824	2328	3604	1038	439	1270	1067	687	3284	4227	1629	56	3151	384	30	87	2921	1534
Bacteria:Actinobacteriota:Actinobacteria:Frankiales:Cryptosporangiaceae	0	12	0	0	12	0	0	0	12	7	5	0	0	0	16	0	9	0	0	0	27	8	8	13	0	17	14	20	16	18	0
Bacteria:Actinobacteriota:Actinobacteria:Frankiales:Frankiaceae	116	278	100	118	67	0	65	69	372	87	145	111	147	86	44	99	113	137	95	42	277	75	84	22	98	0	184	109	41	249	73
Bacteria:Actinobacteriota:Actinobacteria:Frankiales:Frankiales	43	0	0	0	0	0	0	0	0	0	0	0	0	0	0	0	0	0	0	0	5	0	0	0	0	0	0	0	0	0	0
Bacteria:Actinobacteriota:Actinobacteria:Frankiales:Geodermatophilaceae	106	110	353	179	14	0	34	15	71	52	47	124	70	28	67	15	18	70	45	64	99	0	18	21	39	27	379	326	587	26	0
Bacteria:Actinobacteriota:Actinobacteria:Frankiales:Nakamurellaceae	19	0	0	15	0	0	0	0	0	0	0	0	0	0	0	0	0	33	0	0	0	0	0	0	0	0	0	0	0	0	0
Bacteria:Actinobacteriota:Actinobacteria:Frankiales:Sporichthyaceae	38	0	15	17	36	0	0	0	0	25	15	0	50	3	0	10	0	8	0	0	66	7	16	0	39	0	58	0	13	0	11
Bacteria:Actinobacteriota:Actinobacteria:Frankiales:uncultured	0	0	27	0	0	0	0	0	33	0	0	0	0	0	0	0	0	0	0	0	0	0	0	0	0	0	0	0	0	0	0
Bacteria:Actinobacteriota:Actinobacteria:FrankialesUnknown	0	0	28	0	55	0	0	0	73	73	0	0	0	0	0	0	116	0	0	33	121	0	0	0	0	0	55	0	0	0	0
Bacteria:Actinobacteriota:Actinobacteria:Glycomycetales:Glycomycetaceae	0	0	0	0	0	0	0	0	0	0	0	0	0	0	0	0	0	0	0	0	0	0	0	0	6	0	0	0	0	0	0
Bacteria:Actinobacteriota:Actinobacteria:Kineosporiales:Kineosporiaceae	60	97	138	75	43	0	21	17	116	43	41	44	69	23	41	39	43	37	13	0	95	18	0	22	38	26	101	75	177	41	0
Bacteria:Actinobacteriota:Actinobacteria:Micrococcales:Bogoriellaceae	0	0	47	0	0	0	0	0	0	0	0	0	0	0	0	0	0	0	0	0	0	0	0	0	0	0	0	0	0	0	0
Bacteria:Actinobacteriota:Actinobacteria:Micrococcales:Cellulomonadaceae	0	0	0	0	0	0	0	0	27	0	0	0	0	0	0	0	0	0	0	0	21	0	0	0	0	0	0	0	23	0	0
Bacteria:Actinobacteriota:Actinobacteria:Micrococcales:Intrasporangiaceae	36	44	17	17	24	0	35	19	77	0	19	27	23	14	36	14	39	24	0	0	28	0	19	0	65	11	104	71	18	28	0
Bacteria:Actinobacteriota:Actinobacteria:Micrococcales:Microbacteriaceae	137	24	32	46	34	0	35	23	0	32	30	39	129	34	59	42	42	66	51	42	117	18	79	40	148	0	83	63	51	36	0
Bacteria:Actinobacteriota:Actinobacteria:Micrococcales:Micrococcaceae	109	56	182	115	11	0	8	24	35	93	32	31	37	22	49	10	28	54	24	20	28	18	23	29	61	16	119	152	37	83	0
Bacteria:Actinobacteriota:Actinobacteria:Micrococcales:Promicromonosporaceae	30	15	14	0	0	0	10	0	81	0	7	19	17	0	0	0	0	0	0	0	0	0	50	0	21	0	42	52	37	0	0
Bacteria:Actinobacteriota:Actinobacteria:MicrococcalesUnknown	0	0	0	0	0	0	0	0	0	0	0	0	0	0	0	0	0	0	0	0	0	0	40	0	0	0	0	0	0	0	0
Bacteria:Actinobacteriota:Actinobacteria:Micromonosporales:Micromonosporaceae	976	1385	1118	666	611	21	246	311	731	529	485	791	1581	410	490	435	943	475	601	142	2174	482	1308	192	938	96	995	835	1127	1720	205
Bacteria:Actinobacteriota:Actinobacteria:Propionibacteriales:Nocardioidaceae	651	523	707	349	311	48	245	205	364	380	150	350	768	172	209	111	367	175	97	67	785	91	253	99	748	68	984	914	381	310	42
Bacteria:Actinobacteriota:Actinobacteria:Propionibacteriales:Propionibacteriaceae	32	88	36	24	28	0	37	13	60	47	0	62	60	9	12	0	15	13	0	8	29	9	0	0	94	0	54	286	12	19	4
Bacteria:Actinobacteriota:Actinobacteria:Pseudonocardiales:Pseudonocardiaceae	787	822	1564	511	221	105	145	165	416	385	329	625	1118	247	315	234	408	277	145	172	1267	193	386	104	606	279	662	742	539	456	216
Bacteria:Actinobacteriota:Actinobacteria:Streptomycetales:Streptomycetaceae	295	398	544	144	167	60	94	81	213	95	138	188	385	151	215	132	415	92	116	54	374	236	822	472	298	86	314	202	141	323	77
Bacteria:Actinobacteriota:Actinobacteria:Streptosporangiales:Streptosporangiaceae	22	8	41	14	15	0	3	0	6	33	0	18	75	0	0	0	0	0	9	0	35	10	0	0	13	0	38	8	48	0	0
Bacteria:Actinobacteriota:Actinobacteria:Streptosporangiales:Thermomonosporaceae	58	68	177	52	42	0	13	42	46	23	8	16	81	21	0	43	61	45	54	0	87	106	87	3	0	0	75	31	59	131	37
Bacteria:Actinobacteriota:ActinobacteriaUnknownUnknown	5	55	166	44	32	0	55	24	100	0	0	32	29	110	149	47	0	0	139	0	10	21	53	0	206	0	61	71	62	113	15
Bacteria:Actinobacteriota:MB-A2-108:MB-A2-108:MB-A2-108	150	245	352	315	125	0	159	70	44	89	8	179	162	8	16	0	108	85	31	2	80	0	7	0	281	0	240	209	34	99	0
Bacteria:Actinobacteriota:Rubrobacteria:Rubrobacterales:Rubrobacteriaceae	151	455	722	321	91	33	116	111	366	86	53	339	203	76	83	83	77	69	35	58	162	95	82	75	213	87	778	1999	121	134	33
Bacteria:Actinobacteriota:Thermoleophilia:Gaiellales:Gaiellaceae	398	684	932	750	521	0	171	60	543	258	56	280	357	0	56	0	141	306	43	0	287	0	77	0	780	0	904	485	409	372	0
Bacteria:Actinobacteriota:Thermoleophilia:Gaiellales:Gaiellales	0	21	0	0	0	0	0	0	0	0	0	0	0	0	0	0	0	0	0	0	0	0	0	0	0	0	0	0	0	0	0
Bacteria:Actinobacteriota:Thermoleophilia:Gaiellales:uncultured	707	2094	2113	1677	779	0	495	305	1124	382	184	747	421	317	420	184	470	378	293	17	472	52	302	32	1205	29	1770	1377	1004	1084	67
Bacteria:Actinobacteriota:Thermoleophilia:GaiellalesUnknown	266	975	454	511	434	61	217	275	550	198	141	288	171	177	220	152	245	198	139	105	301	145	172	92	321	66	828	398	410	701	101
Bacteria:Actinobacteriota:Thermoleophilia:Solirubrobacterales:67-14	828	1302	1713	809	444	52	434	247	545	480	229	602	1063	195	218	62	351	276	211	69	1231	122	176	80	1011	29	1722	1676	1126	598	118
Bacteria:Actinobacteriota:Thermoleophilia:Solirubrobacterales:Solirubrobacteraceae	896	1154	1621	836	378	243	250	209	1658	427	323	429	993	455	596	559	312	308	428	442	1363	341	544	169	700	307	1423	1042	1349	721	266
Bacteria:Actinobacteriota:Thermoleophilia:SolirubrobacteralesUnknown	58	102	156	21	0	0	18	18	30	0	0	10	40	0	0	0	0	21	0	0	85	0	0	0	43	0	15	67	0	0	0
Bacteria:Actinobacteriota:Thermoleophilia:uncultured:uncultured	0	88	102	99	0	0	0	0	0	0	0	58	0	0	0	0	0	0	0	0	16	0	0	0	0	0	90	42	38	0	0
Bacteria:ActinobacteriotaUnknownUnknownUnknown	0	0	0	17	24	0	0	0	0	0	0	0	20	0	0	0	0	0	0	6	0	0	0	0	0	0	0	0	0	3	0
Bacteria:Armatimonadota:Armatimonadia:Armatimonadales:Armatimonadales	0	0	0	13	0	8	0	0	0	0	0	0	0	0	0	7	0	0	0	0	0	6	0	0	0	8	0	0	0	0	0
Bacteria:Armatimonadota:Armatimonadia:ArmatimonadalesUnknown	0	0	6	0	0	0	0	0	0	0	0	0	0	0	0	0	0	0	0	5	0	0	0	0	0	0	0	0	0	0	0
Bacteria:Armatimonadota:Chthonomonadetes:Chthonomonadales:Chthonomonadaceae	16	39	45	53	9	0	0	0	101	28	24	0	0	33	42	28	40	20	56	72	13	0	10	18	0	21	10	0	41	49	0
Bacteria:Armatimonadota:Chthonomonadetes:Chthonomonadales:Chthonomonadales	0	38	14	75	6	2	0	8	33	0	0	4	0	0	0	0	15	12	0	13	6	0	0	0	0	0	0	11	13	0	0
Bacteria:Armatimonadota:Fimbriimonadia:Fimbriimonadales:Fimbriimonadaceae	18	0	26	37	0	7	0	6	0	0	12	0	0	18	15	19	0	16	34	31	0	0	11	36	0	11	8	0	15	0	13
Bacteria:Armatimonadota:uncultured:uncultured:uncultured	20	29	88	45	5	9	4	0	30	0	0	11	0	0	7	13	0	3	0	15	2	0	9	0	0	0	9	9	39	8	0
Bacteria:Bacteroidota:Bacteroidia:Bacteroidales:Dysgonomonadaceae	0	0	0	0	0	0	0	0	0	0	0	0	0	0	0	0	0	0	0	0	0	0	183	0	0	0	0	3	0	0	0
Bacteria:Bacteroidota:Bacteroidia:Bacteroidales:M2PB4-65_termite_group	0	0	0	0	0	0	0	0	0	0	0	0	0	0	0	0	0	0	0	0	0	0	14	0	0	0	0	0	0	0	0
Bacteria:Bacteroidota:Bacteroidia:Bacteroidales:ML635J-40_aquatic_group	0	0	0	0	0	0	0	0	0	0	0	0	0	0	0	0	0	0	0	0	0	0	0	0	0	0	2	0	0	0	0
Bacteria:Bacteroidota:Bacteroidia:Bacteroidales:Paludibacteraceae	0	0	0	0	0	0	0	0	0	0	0	0	0	0	0	0	0	0	0	0	0	0	59	0	0	0	0	0	2	0	0
Bacteria:Bacteroidota:Bacteroidia:Bacteroidales:Prolixibacteraceae	0	0	0	0	0	0	0	0	0	0	0	0	0	0	0	0	0	0	0	0	0	0	14	0	0	0	0	0	0	0	0
Bacteria:Bacteroidota:Bacteroidia:Bacteroidales:Rikenellaceae	0	0	0	0	0	0	0	0	0	0	0	0	0	0	0	0	0	0	0	0	0	0	10	0	0	0	0	0	0	0	0
Bacteria:Bacteroidota:Bacteroidia:Bacteroidales:Tannerellaceae	0	0	0	0	0	0	0	0	0	0	0	0	0	0	0	0	0	0	0	0	0	0	8	0	0	0	0	0	0	0	0
Bacteria:Bacteroidota:Bacteroidia:Bacteroidales:vadinHA21	0	0	0	0	0	0	0	0	0	0	0	0	0	0	0	0	0	0	0	0	0	0	6	0	0	0	0	0	0	0	0
Bacteria:Bacteroidota:Bacteroidia:BacteroidalesUnknown	0	0	0	0	0	0	0	0	0	0	0	0	0	0	0	0	0	0	0	0	0	0	32	0	0	0	0	0	0	0	0
Bacteria:Bacteroidota:Bacteroidia:Bacteroidetes_VC2.1_Bac22:Bacteroidetes_VC2.1_Bac22	0	0	0	7	0	0	0	0	0	2	0	5	0	0	0	0	0	0	6	0	0	0	0	0	0	0	0	0	33	6	0
Bacteria:Bacteroidota:Bacteroidia:Chitinophagales:37-13	18	7	0	32	9	9	0	17	0	0	0	7	0	17	17	12	12	19	45	7	7	9	16	13	3	33	6	0	14	17	0
Bacteria:Bacteroidota:Bacteroidia:Chitinophagales:Chitinophagaceae	5297	6420	6367	5323	3469	568	305	2299	3117	3056	1944	2760	4016	3505	3193	3276	4901	4262	4751	2343	5567	1851	3813	4214	2631	2339	4626	4457	6099	6429	436
Bacteria:Bacteroidota:Bacteroidia:Chitinophagales:Saprospiraceae	52	11	0	59	20	0	4	29	0	35	8	15	78	10	16	0	37	43	36	0	41	0	6	10	36	0	0	14	39	11	0
Bacteria:Bacteroidota:Bacteroidia:Chitinophagales:uncultured	33	21	0	36	37	0	0	15	0	10	3	14	0	10	5	18	37	87	48	0	0	13	7	14	0	0	0	0	0	23	5
Bacteria:Bacteroidota:Bacteroidia:ChitinophagalesUnknown	17	14	37	53	0	0	0	0	10	0	11	0	6	0	0	3	13	25	0	0	24	0	0	7	3	0	0	0	47	0	0
Bacteria:Bacteroidota:Bacteroidia:Cytophagales:Cyclobacteriaceae	0	0	0	0	0	0	0	0	7	0	0	0	0	0	0	0	0	0	0	0	0	0	0	0	0	0	0	5	0	0	0
Bacteria:Bacteroidota:Bacteroidia:Cytophagales:Cytophagaceae	7	26	0	26	41	0	0	0	8	17	15	5	0	6	14	9	18	0	24	4	14	0	9	0	0	0	0	17	22	0	0
Bacteria:Bacteroidota:Bacteroidia:Cytophagales:Hymenobacteraceae	53	9	6	41	13	0	4	0	0	8	0	0	22	8	6	0	11	51	5	0	15	0	8	0	12	0	52	72	0	0	0
Bacteria:Bacteroidota:Bacteroidia:Cytophagales:Microscillaceae	3240	1160	154	1759	1374	9	112	1114	183	995	698	1345	3776	832	732	142	962	1854	1552	47	2263	60	296	721	2492	27	1125	1640	2344	765	24
Bacteria:Bacteroidota:Bacteroidia:Cytophagales:MWH-CFBk5	0	0	0	0	0	0	0	0	0	0	0	0	0	0	0	0	0	0	0	0	0	0	0	0	0	0	0	0	2	0	0
Bacteria:Bacteroidota:Bacteroidia:Cytophagales:Spirosomaceae	15	6	0	27	0	0	0	5	0	7	0	0	0	0	0	0	7	0	0	0	0	0	0	0	16	0	19	41	0	2	0
Bacteria:Bacteroidota:Bacteroidia:Cytophagales:uncultured	0	0	7	3	0	0	0	0	0	2	0	0	0	0	0	0	0	0	0	0	0	0	0	0	0	0	2	0	8	0	0
Bacteria:Bacteroidota:Bacteroidia:Flavobacteriales:Crocinitomicaceae	9	0	0	0	0	0	0	0	0	0	0	0	6	0	0	0	0	0	0	0	0	0	0	0	0	0	0	0	0	2	0
Bacteria:Bacteroidota:Bacteroidia:Flavobacteriales:Flavobacteriaceae	543	258	19	592	904	8	47	4984	188	535	160	116	553	294	332	237	1879	1369	332	24	359	56	146	530	202	15	100	761	123	135	16
Bacteria:Bacteroidota:Bacteroidia:Flavobacteriales:NS9_marine_group	59	49	13	39	20	0	6	18	0	26	8	20	61	11	17	0	19	37	30	0	42	0	0	11	34	0	28	37	31	11	0
Bacteria:Bacteroidota:Bacteroidia:Flavobacteriales:Weeksellaceae	0	4	0	7	0	0	0	9	0	0	0	0	0	0	0	0	17	6	3	0	10	0	0	15	0	0	0	13	7	3	0
Bacteria:Bacteroidota:Bacteroidia:Sphingobacteriales:AKYH767	156	161	82	211	83	0	4	59	32	111	43	78	118	43	21	17	130	148	115	0	92	8	30	41	117	0	98	75	167	45	4
Bacteria:Bacteroidota:Bacteroidia:Sphingobacteriales:CWT_CU03-E12	0	0	0	0	0	5	0	0	0	0	0	0	0	28	7	15	0	0	6	12	0	109	20	26	0	90	0	0	0	13	13
Bacteria:Bacteroidota:Bacteroidia:Sphingobacteriales:env.OPS_17	520	188	141	384	171	0	7	133	69	104	75	113	262	112	83	0	135	214	126	0	180	17	41	121	147	0	160	181	828	210	18
Bacteria:Bacteroidota:Bacteroidia:Sphingobacteriales:FFCH9454	18	0	7	0	0	0	0	0	0	0	0	0	7	2	0	0	7	25	10	0	8	0	0	0	0	0	0	0	17	0	0
Bacteria:Bacteroidota:Bacteroidia:Sphingobacteriales:KD3-93	40	10	15	38	0	0	0	0	0	14	11	13	23	12	0	0	23	0	17	0	11	0	0	0	11	0	0	0	46	17	0
Bacteria:Bacteroidota:Bacteroidia:Sphingobacteriales:NS11-12_marine_group	17	0	6	7	0	0	0	0	0	0	3	8	30	10	0	0	2	8	0	0	0	0	0	0	0	0	3	7	14	0	0
Bacteria:Bacteroidota:Bacteroidia:Sphingobacteriales:Sphingobacteriaceae	178	90	35	261	31	69	0	53	411	79	248	28	94	445	188	808	443	225	230	278	110	244	766	826	41	173	28	97	166	574	104
Bacteria:Bacteroidota:Bacteroidia:SphingobacterialesUnknown	17	2	0	9	0	0	0	0	0	0	0	4	0	0	0	0	0	0	2	0	4	0	0	0	0	0	0	2	5	0	0
Bacteria:Bacteroidota:BacteroidiaUnknownUnknown	0	0	0	0	0	0	0	0	0	0	0	0	0	0	0	0	0	0	0	0	0	0	4	0	0	0	0	0	0	0	0
Bacteria:Bacteroidota:Kapabacteria:Kapabacteriales:Kapabacteriales	52	23	38	101	5	10	0	6	20	24	24	17	12	57	70	84	54	31	91	93	23	33	57	57	3	35	8	22	87	97	11
Bacteria:Bacteroidota:Kryptonia:Kryptoniales:BSV26	0	0	0	0	0	0	0	2	0	0	0	0	0	0	0	0	0	7	13	14	0	0	0	0	0	0	0	0	4	0	0
Bacteria:Bacteroidota:SJA-28:SJA-28:SJA-28	23	0	0	4	42	0	0	8	0	24	0	2	13	0	19	0	24	42	8	22	33	0	0	0	36	0	26	0	11	23	0
Bacteria:BacteroidotaUnknownUnknownUnknown	0	0	0	0	0	0	0	0	0	0	0	0	0	0	0	0	0	0	0	32	0	0	0	0	0	0	0	0	0	0	0
Bacteria:Bdellovibrionota:Bdellovibrionia:Bacteriovoracales:Bacteriovoracaceae	0	0	0	0	0	0	0	0	0	0	0	0	0	0	0	0	0	0	3	0	0	0	0	0	0	0	0	0	0	0	0
Bacteria:Bdellovibrionota:Bdellovibrionia:Bdellovibrionales:Bdellovibrionaceae	18	11	5	0	2	0	0	7	0	0	0	5	4	11	0	0	0	0	0	0	0	0	0	0	15	14	0	14	2	0	0
Bacteria:Bdellovibrionota:Oligoflexia:0319-6G20:0319-6G20	0	0	56	0	0	0	0	17	0	0	11	0	0	0	16	0	0	0	28	0	0	0	22	0	0	29	0	25	87	0	0
Bacteria:Bdellovibrionota:Oligoflexia:Oligoflexales:Oligoflexales	13	0	0	0	0	0	0	0	0	0	0	5	0	0	4	0	0	0	0	0	0	0	0	0	4	0	0	11	0	0	0
Bacteria:Chloroflexi:AD3:AD3:AD3	59	27	301	74	0	60	0	16	108	25	174	0	0	166	439	105	91	0	49	1020	20	79	129	12	0	145	11	0	15	310	52
Bacteria:Chloroflexi:Anaerolineae:Anaerolineae:Anaerolineae	0	0	7	0	0	0	0	0	0	0	0	0	0	0	6	0	0	0	0	5	0	0	0	0	0	0	0	0	0	0	0
Bacteria:Chloroflexi:Anaerolineae:Anaerolineales:Anaerolineaceae	469	344	39	336	200	9	172	303	98	640	51	253	287	67	94	14	464	149	135	114	165	38	13	15	508	0	213	401	208	105	0
Bacteria:Chloroflexi:Anaerolineae:Ardenticatenales:uncultured	30	6	0	18	14	0	0	9	0	16	0	0	9	0	0	0	0	5	0	0	0	0	0	0	7	0	0	0	11	0	0
Bacteria:Chloroflexi:Anaerolineae:Caldilineales:Caldilineaceae	15	4	7	19	0	0	0	0	0	0	0	0	0	0	0	0	0	0	0	0	8	0	0	0	20	0	12	34	0	4	0
Bacteria:Chloroflexi:Anaerolineae:RBG-13-54-9:RBG-13-54-9	73	31	49	36	36	0	0	9	8	28	0	14	38	5	3	0	27	49	30	0	35	0	0	0	14	0	0	6	100	37	0
Bacteria:Chloroflexi:Anaerolineae:SBR1031:A4b	292	131	69	227	128	0	0	92	60	160	55	80	307	58	65	4	234	102	313	0	320	9	14	28	119	0	77	55	316	86	0
Bacteria:Chloroflexi:Anaerolineae:SBR1031:SBR1031	49	78	108	82	10	0	0	8	60	21	29	10	17	22	12	0	51	22	165	81	34	0	4	27	26	0	0	18	196	21	0
Bacteria:Chloroflexi:Anaerolineae:SBR1031Unknown	0	0	0	0	0	0	0	0	0	0	0	0	0	0	0	0	0	0	0	0	0	0	0	0	0	0	0	0	3	0	0
Bacteria:Chloroflexi:AnaerolineaeUnknownUnknown	0	0	0	0	0	0	0	0	0	0	0	0	0	0	0	0	0	0	36	0	0	0	0	0	0	0	0	0	0	0	0
Bacteria:Chloroflexi:Chloroflexia:Chloroflexales:Chloroflexaceae	0	0	0	0	0	0	0	0	0	0	0	0	0	0	0	0	0	0	0	0	2	0	0	0	0	0	0	10	16	0	0
Bacteria:Chloroflexi:Chloroflexia:Chloroflexales:Herpetosiphonaceae	0	0	10	0	0	0	0	0	0	0	0	0	0	0	0	0	0	0	0	0	0	0	0	0	0	0	0	0	0	0	0
Bacteria:Chloroflexi:Chloroflexia:Chloroflexales:Roseiflexaceae	663	695	1296	663	266	0	120	228	663	786	139	240	312	34	102	0	483	224	153	0	313	16	0	0	267	0	560	772	587	85	0
Bacteria:Chloroflexi:Chloroflexia:Elev-1554:Elev-1554	0	0	0	0	0	0	0	0	0	0	0	0	0	0	0	0	0	0	0	14	0	0	7	0	0	0	0	0	0	0	0
Bacteria:Chloroflexi:Chloroflexia:Kallotenuales:AKIW781	6	0	14	0	0	0	0	0	0	0	3	0	0	0	0	0	0	0	0	0	5	0	0	0	0	0	0	13	3	0	0
Bacteria:Chloroflexi:Chloroflexia:Thermomicrobiales:AKYG1722	4	0	0	0	0	0	0	0	0	0	0	0	0	0	0	0	0	0	0	0	0	0	0	0	0	0	0	0	0	0	0
Bacteria:Chloroflexi:Chloroflexia:Thermomicrobiales:JG30-KF-CM45	64	48	60	46	14	0	6	23	0	21	2	30	51	7	16	10	19	0	4	0	55	4	11	0	73	0	126	138	55	6	0
Bacteria:Chloroflexi:Dehalococcoidia:S085:S085	35	23	27	46	17	0	0	18	0	14	0	15	39	10	9	0	10	28	12	11	27	5	7	0	50	0	24	25	30	23	0
Bacteria:Chloroflexi:Dehalococcoidia:SAR202_clade:SAR202_clade	0	0	0	0	0	0	0	0	0	0	0	0	0	0	2	0	0	0	0	0	0	0	0	0	0	0	0	0	0	0	0
Bacteria:Chloroflexi:Gitt-GS-136:Gitt-GS-136:Gitt-GS-136	32	20	15	32	13	0	8	12	0	0	0	22	32	0	0	0	0	0	0	0	16	0	0	0	115	0	79	48	0	18	0
Bacteria:Chloroflexi:JG30-KF-CM66:JG30-KF-CM66:JG30-KF-CM66	0	0	3	0	0	8	3	0	0	0	0	0	5	0	5	0	0	0	13	27	0	8	17	0	6	17	6	0	19	0	8
Bacteria:Chloroflexi:KD4-96:KD4-96:KD4-96	364	342	346	327	293	13	162	131	61	210	84	260	352	126	180	29	230	273	224	60	404	25	36	26	450	15	443	328	362	245	0
Bacteria:Chloroflexi:Ktedonobacteria:B10-SB3A:B10-SB3A	0	0	0	0	0	0	0	0	0	0	0	0	0	0	0	0	0	0	0	11	0	0	0	0	0	0	0	0	0	0	0
Bacteria:Chloroflexi:Ktedonobacteria:B12-WMSP1:B12-WMSP1	0	0	10	0	0	0	0	0	12	0	0	0	0	0	13	0	0	0	0	9	0	0	7	0	0	0	0	0	0	0	0
Bacteria:Chloroflexi:Ktedonobacteria:C0119:C0119	29	29	199	48	7	0	2	0	19	7	0	0	5	4	0	0	0	0	8	9	5	0	0	0	0	0	12	36	54	14	0
Bacteria:Chloroflexi:Ktedonobacteria:Ktedonobacterales:JG30-KF-AS9	10	39	0	24	39	376	0	0	12	5	86	5	2	416	435	383	144	86	199	516	53	465	417	292	0	750	27	0	12	509	110
Bacteria:Chloroflexi:Ktedonobacteria:Ktedonobacterales:Ktedonobacteraceae	134	239	134	334	16	900	0	8	359	68	546	0	5	802	1993	1124	369	277	706	2964	40	371	683	436	0	1621	43	0	294	785	262
Bacteria:Chloroflexi:Ktedonobacteria:Ktedonobacterales:Ktedonobacterales	0	0	0	0	0	0	0	0	0	0	0	0	0	0	0	3	0	0	0	0	0	0	0	0	0	0	0	0	0	0	0
Bacteria:Chloroflexi:OLB14:OLB14:OLB14	11	0	0	4	5	0	0	0	0	0	0	4	10	0	0	0	0	9	11	12	0	0	0	0	8	0	0	0	0	0	0
Bacteria:Chloroflexi:P2-11E:P2-11E:P2-11E	0	25	110	57	4	0	0	0	20	0	0	33	0	0	0	0	0	0	0	0	0	0	0	0	0	0	14	0	18	9	0
Bacteria:Chloroflexi:SHA-26:SHA-26:SHA-26	0	0	0	0	0	0	0	0	0	0	0	0	0	0	0	6	0	3	0	29	0	0	0	7	0	0	0	0	0	9	0
Bacteria:Chloroflexi:TK10:TK10:TK10	249	436	649	285	134	18	24	92	1335	163	214	127	222	174	280	182	318	202	226	434	241	55	84	58	158	33	253	207	331	362	14
Bacteria:ChloroflexiUnknownUnknownUnknown	0	3	11	0	0	0	0	0	2	2	0	0	0	0	3	0	0	0	0	11	0	0	0	0	0	0	0	0	5	3	0
Bacteria:Cyanobacteria:Cyanobacteriia:Chloroplast:Chloroplast	85	18	86	47	7	12	0	0	18	0	15	9	20	22	26	101	39	89	0	60	33	24	10	21	24	0	62	609	37	30	0
Bacteria:Cyanobacteria:Cyanobacteriia:Cyanobacteriales:Coleofasciculaceae	0	0	23	24	0	0	0	0	0	0	0	0	0	0	0	0	0	0	0	0	0	0	0	0	0	0	0	6	13	0	0
Bacteria:Cyanobacteria:Cyanobacteriia:Cyanobacteriales:Nostocaceae	0	0	26	0	0	0	0	0	6	0	0	0	0	0	0	0	0	0	0	0	0	0	0	0	5	0	0	11	17	0	0
Bacteria:Cyanobacteria:Cyanobacteriia:Cyanobacteriales:Phormidiaceae	8	0	0	0	0	0	0	0	0	0	0	0	0	0	0	0	0	0	0	0	0	0	0	0	0	0	0	24	0	0	0
Bacteria:Cyanobacteria:Cyanobacteriia:Cyanobacteriales:uncultured	0	0	7	0	0	0	0	0	0	0	0	0	0	0	0	0	0	0	0	0	0	0	0	0	3	0	0	0	0	0	0
Bacteria:Cyanobacteria:Cyanobacteriia:CyanobacterialesUnknown	0	0	0	0	0	0	0	0	0	0	0	0	0	0	0	0	0	0	0	0	0	0	0	0	0	0	0	7	0	0	0
Bacteria:Cyanobacteria:Cyanobacteriia:Leptolyngbyales:Leptolyngbyaceae	0	0	13	0	0	0	0	0	0	0	0	0	0	0	0	0	0	0	0	0	0	0	0	0	0	0	0	2	0	0	0
Bacteria:Cyanobacteria:Cyanobacteriia:Oxyphotobacteria_Incertae_Sedis:Unknown_Family	0	0	18	3	0	0	0	0	0	0	0	0	0	0	0	0	0	0	0	0	0	0	0	0	0	2	0	0	10	0	0
Bacteria:Cyanobacteria:CyanobacteriiaUnknownUnknown	0	0	2	0	0	0	0	0	0	0	0	0	0	0	0	0	0	0	0	0	0	0	0	0	0	0	0	0	0	0	0
Bacteria:Cyanobacteria:Sericytochromatia:Sericytochromatia:Sericytochromatia	0	0	2	0	0	0	0	0	0	0	0	0	0	0	0	0	0	0	0	3	0	0	0	0	0	0	0	0	0	0	0
Bacteria:Cyanobacteria:Vampirivibrionia:Gastranaerophilales:Gastranaerophilales	0	0	0	0	0	0	0	0	0	0	0	0	0	0	0	0	0	0	0	0	0	0	7	0	0	0	0	0	0	0	0
Bacteria:Cyanobacteria:Vampirivibrionia:Obscuribacterales:Obscuribacteraceae	10	0	19	22	0	25	0	0	12	0	0	5	15	65	28	124	18	11	45	30	8	55	38	104	0	198	0	0	87	68	39
Bacteria:Cyanobacteria:Vampirivibrionia:Vampirovibrionales:Vampirovibrionaceae	0	0	0	0	0	0	0	0	0	0	0	0	0	0	0	0	0	0	4	0	0	0	0	0	0	0	0	0	4	0	0
Bacteria:Cyanobacteria:Vampirivibrionia:Vampirovibrionales:Vampirovibrionales	0	0	0	0	0	0	0	0	0	0	3	0	0	0	0	0	0	0	0	0	0	0	0	0	0	0	0	0	0	0	0
Bacteria:Cyanobacteria:VampirivibrioniaUnknownUnknown	0	0	0	0	0	0	0	0	0	0	0	0	0	0	0	0	0	0	0	0	0	0	0	0	0	12	0	0	0	0	0
Bacteria:Deinococcota:Deinococci:Deinococcales:Trueperaceae	0	0	0	0	0	0	0	0	0	0	0	0	0	0	0	0	0	0	0	0	0	0	0	2	0	0	0	4	0	0	0
Bacteria:Dependentiae:Babeliae:Babeliales:Babeliaceae	0	0	0	0	0	0	0	0	0	0	0	0	2	0	0	0	3	0	0	3	0	0	0	0	0	0	0	0	0	0	0
Bacteria:Dependentiae:Babeliae:Babeliales:Babeliales	0	0	0	0	0	0	0	0	0	0	0	0	0	0	0	0	0	0	0	0	0	0	0	0	0	4	0	0	0	0	0
Bacteria:Dependentiae:Babeliae:Babeliales:UBA12409	0	0	0	0	0	0	0	0	0	0	0	0	0	0	0	4	0	0	0	0	0	0	0	0	0	0	0	0	0	0	0
Bacteria:Dependentiae:Babeliae:Babeliales:Vermiphilaceae	0	0	0	0	12	9	0	0	0	0	0	0	17	0	0	19	13	0	46	0	9	54	30	27	0	23	0	0	0	45	6
Bacteria:Dependentiae:Babeliae:BabelialesUnknown	0	0	0	0	0	0	0	0	0	0	0	0	4	0	0	0	0	0	3	0	0	0	0	0	0	0	0	0	0	0	0
Bacteria:Desulfobacterota:Desulfovibrionia:Desulfovibrionales:Desulfovibrionaceae	0	0	0	0	0	0	0	0	0	0	0	0	0	0	0	0	0	0	0	0	0	0	2	0	0	0	0	0	0	0	0
Bacteria:Desulfobacterota:Desulfuromonadia:Geobacterales:Geobacteraceae	0	0	0	0	0	0	0	0	0	0	9	0	0	8	0	0	0	7	0	4	0	0	0	14	0	0	6	0	0	0	0
Bacteria:Desulfobacterota:uncultured:uncultured:uncultured	141	112	32	154	235	0	62	76	0	83	35	61	80	79	94	43	149	197	233	27	121	132	118	81	113	34	93	27	133	226	21
Bacteria:Elusimicrobiota:Elusimicrobia:Lineage_IV:Lineage_IV	0	0	0	0	0	0	0	0	0	0	0	0	0	5	0	0	0	0	0	12	0	0	0	0	0	0	0	0	0	0	6
Bacteria:Elusimicrobiota:Elusimicrobia:MVP-88:MVP-88	0	0	0	0	0	0	0	0	0	0	0	0	0	0	3	0	0	0	0	0	0	0	0	0	0	0	0	0	7	0	0
Bacteria:Elusimicrobiota:Lineage_IIa:Lineage_IIa:Lineage_IIa	128	77	82	84	67	35	0	25	30	29	31	0	74	106	105	71	50	59	79	118	37	89	92	0	0	89	39	21	70	118	0
Bacteria:Elusimicrobiota:Lineage_IIb:Lineage_IIb:Lineage_IIb	0	0	0	23	18	0	0	0	0	0	0	0	0	0	0	0	0	0	26	18	0	0	0	0	0	8	0	0	0	0	0
Bacteria:Entotheonellaeota:Entotheonellia:Entotheonellales:Entotheonellaceae	209	212	344	137	423	0	79	149	99	75	0	103	106	11	23	14	119	66	26	19	62	11	0	7	245	0	236	293	95	128	8
Bacteria:FCPU426:FCPU426:FCPU426:FCPU426	0	0	0	5	0	0	0	0	0	0	0	0	2	10	0	0	0	0	28	19	0	0	9	13	0	12	0	0	0	10	14
Bacteria:Fibrobacterota:Fibrobacteria:Fibrobacterales:Fibrobacteraceae	0	11	16	23	0	0	0	0	0	3	0	0	16	0	0	0	0	12	0	0	0	0	0	0	0	0	0	0	23	0	0
Bacteria:Firmicutes:Bacilli:Alicyclobacillales:Alicyclobacillaceae	0	0	0	10	0	0	0	0	0	0	0	0	0	0	0	0	0	0	0	0	0	0	2	0	0	0	0	0	11	11	0
Bacteria:Firmicutes:Bacilli:Bacillales:Bacillaceae	147	698	1441	498	143	48	19	291	426	52	80	229	131	81	137	65	86	227	88	87	156	195	689	92	488	150	414	707	184	179	92
Bacteria:Firmicutes:Bacilli:Bacillales:Planococcaceae	55	111	375	185	23	0	0	53	183	23	28	52	0	0	56	0	37	91	0	0	32	60	98	38	96	34	112	142	101	40	0
Bacteria:Firmicutes:Bacilli:BacillalesUnknown	51	124	187	146	60	0	0	106	195	32	53	46	69	65	33	16	21	231	0	54	70	50	57	47	78	18	197	332	29	66	26
Bacteria:Firmicutes:Bacilli:Entomoplasmatales:type_III	0	0	21	37	0	0	0	0	0	0	0	0	0	8	4	0	0	22	5	0	15	0	5	22	0	6	0	0	31	21	0
Bacteria:Firmicutes:Bacilli:Lactobacillales:Streptococcaceae	0	0	0	0	0	0	0	0	0	0	0	0	0	0	0	0	0	0	0	0	0	0	0	0	0	0	0	3	0	0	0
Bacteria:Firmicutes:Bacilli:Paenibacillales:Paenibacillaceae	12	0	27	8	0	0	0	0	0	0	0	0	0	0	0	0	0	0	5	12	0	0	11	0	0	0	0	0	10	8	0
Bacteria:Firmicutes:Bacilli:Thermoactinomycetales:Thermoactinomycetaceae	0	0	0	26	0	0	0	0	0	0	0	0	0	0	0	0	0	0	0	0	0	3	0	0	0	0	0	0	0	0	8
Bacteria:Firmicutes:BacilliUnknownUnknown	0	0	0	8	0	0	0	0	0	0	0	0	0	0	0	0	3	0	0	0	0	0	0	4	0	0	0	6	2	0	0
Bacteria:Firmicutes:Clostridia:Lachnospirales:Lachnospiraceae	3	0	0	0	0	0	0	0	0	0	0	0	0	0	0	0	0	0	0	0	0	0	0	0	0	0	0	0	0	0	0
Bacteria:Firmicutes:Clostridia:Peptostreptococcales-Tissierellales:Peptostreptococcaceae	0	0	0	0	0	0	0	0	5	0	0	0	6	0	0	0	0	0	0	0	0	0	3	0	6	0	6	0	0	0	0
Bacteria:Firmicutes:Symbiobacteriia:Symbiobacteriales:Symbiobacteraceae	0	2	0	0	0	0	0	0	0	0	0	0	0	0	0	0	0	0	0	0	0	0	0	0	0	0	0	0	0	0	0
Bacteria:FirmicutesUnknownUnknownUnknown	0	0	0	0	0	0	0	0	0	0	2	0	6	0	0	0	0	0	0	0	2	0	0	0	0	0	0	0	0	0	0
Bacteria:GAL15:GAL15:GAL15:GAL15	7	0	0	0	0	41	0	0	0	0	0	0	0	16	43	18	8	0	0	14	0	50	50	12	0	0	0	0	0	49	0
Bacteria:Gemmatimonadota:AKAU4049:AKAU4049:AKAU4049	0	0	4	0	0	0	0	0	0	0	0	0	0	0	0	0	0	0	0	0	0	0	0	0	0	0	0	0	0	0	0
Bacteria:Gemmatimonadota:BD2-11_terrestrial_group:BD2-11_terrestrial_group:BD2-11_terrestrial_group	10	0	0	0	0	0	0	0	0	0	0	0	0	0	0	0	0	0	0	0	0	0	0	0	0	0	0	0	0	0	0
Bacteria:Gemmatimonadota:Gemmatimonadetes:Gemmatimonadales:Gemmatimonadaceae	1047	864	3604	909	364	129	91	187	802	285	213	437	442	462	559	467	392	453	406	590	518	734	726	233	305	243	630	570	875	1300	115
Bacteria:Gemmatimonadota:Longimicrobia:Longimicrobiales:Longimicrobiaceae	18	7	0	0	0	0	2	0	0	0	13	0	4	0	0	0	0	0	0	0	0	0	0	0	0	0	0	16	54	0	0
Bacteria:Gemmatimonadota:S0134_terrestrial_group:S0134_terrestrial_group:S0134_terrestrial_group	8	0	0	0	8	0	0	0	0	0	0	0	6	0	0	0	8	0	0	0	0	0	0	2	11	0	0	4	0	9	0
Bacteria:Latescibacterota:Latescibacteria:Latescibacterales:Latescibacteraceae	0	0	0	0	0	0	0	7	0	0	0	0	0	0	3	0	0	3	5	0	0	0	0	0	0	0	0	0	0	0	0
Bacteria:Latescibacterota:Latescibacterota:Latescibacterota:Latescibacterota	100	89	0	45	80	0	29	13	0	26	0	28	0	7	28	0	33	94	92	20	4	0	0	0	36	0	10	0	0	82	0
Bacteria:MBNT15:MBNT15:MBNT15:MBNT15	37	6	9	0	71	0	35	0	0	0	0	6	15	0	0	0	8	8	77	3	19	0	14	0	23	0	11	0	32	15	0
Bacteria:Methylomirabilota:Methylomirabilia:Rokubacteriales:Rokubacteriales	740	566	421	710	1575	11	227	210	59	226	16	381	319	73	145	0	317	499	210	318	111	76	49	35	958	17	387	176	379	925	123
Bacteria:Methylomirabilota:Methylomirabilia:Rokubacteriales:WX65	21	9	3	0	35	0	9	7	0	3	0	4	9	0	5	0	12	5	7	0	0	7	0	0	36	0	21	9	0	22	0
Bacteria:Myxococcota:bacteriap25:bacteriap25:bacteriap25	433	275	270	333	741	9	94	182	38	74	12	289	203	12	72	0	178	142	68	33	87	36	42	34	1071	0	447	418	192	533	39
Bacteria:Myxococcota:Myxococcia:Myxococcales:Anaeromyxobacteraceae	28	74	344	68	15	0	0	0	53	11	16	19	7	10	30	0	6	24	34	29	19	14	18	0	0	0	32	0	224	28	10
Bacteria:Myxococcota:Myxococcia:Myxococcales:Myxococcaceae	170	118	164	156	128	0	46	59	107	91	88	100	86	135	162	82	184	196	249	107	99	37	91	83	118	32	180	152	214	144	23
Bacteria:Myxococcota:Myxococcia:Myxococcales:Vulgatibacteraceae	0	0	0	0	0	0	0	0	0	0	0	0	0	0	9	5	0	0	20	0	0	0	0	0	0	0	0	0	0	0	0
Bacteria:Myxococcota:Myxococcia:MyxococcalesUnknown	0	0	0	0	0	0	0	0	0	0	0	0	0	15	0	0	0	0	35	22	0	0	9	37	0	0	0	0	0	16	0
Bacteria:Myxococcota:Polyangia:Blfdi19:Blfdi19	14	0	0	5	0	0	0	0	0	0	0	0	0	0	0	0	8	0	6	10	8	6	0	12	0	0	0	0	0	0	0
Bacteria:Myxococcota:Polyangia:Haliangiales:Haliangiaceae	656	669	515	413	267	0	100	184	360	317	375	221	731	284	295	134	573	531	739	143	646	154	381	233	521	50	478	287	629	493	60
Bacteria:Myxococcota:Polyangia:mle1-27:mle1-27	0	0	0	0	0	0	0	0	16	0	14	0	17	5	2	0	4	8	23	0	9	0	0	0	3	0	4	0	0	0	0
Bacteria:Myxococcota:Polyangia:MSB-4B10:MSB-4B10	20	43	0	30	42	0	0	0	29	39	19	21	26	0	20	0	37	30	27	0	38	0	0	0	0	0	16	0	18	0	0
Bacteria:Myxococcota:Polyangia:Nannocystales:Nannocystaceae	18	0	0	0	0	0	0	4	0	3	0	0	26	0	0	0	7	3	0	0	8	0	0	0	23	0	0	4	0	0	0
Bacteria:Myxococcota:Polyangia:Polyangiales:Amb-16S-1034	0	0	0	0	0	0	0	0	0	0	0	0	0	0	0	0	0	0	0	0	0	0	0	0	0	0	0	0	0	0	14
Bacteria:Myxococcota:Polyangia:Polyangiales:BIrii41	266	192	110	217	52	0	41	91	78	120	116	86	363	140	92	5	89	188	214	12	248	21	64	23	198	15	154	134	155	82	10
Bacteria:Myxococcota:Polyangia:Polyangiales:Eel-36e1D6	0	0	0	0	0	0	0	0	0	0	0	0	0	0	0	0	0	0	0	0	0	0	0	0	0	0	0	0	0	7	0
Bacteria:Myxococcota:Polyangia:Polyangiales:Phaselicystidaceae	110	76	63	49	40	8	0	21	27	33	36	22	80	14	21	0	43	36	65	15	28	12	15	0	30	0	31	27	76	37	0
Bacteria:Myxococcota:Polyangia:Polyangiales:Polyangiaceae	146	149	113	127	87	0	23	85	68	71	82	83	91	139	211	103	193	114	241	146	149	87	149	192	106	202	60	59	172	109	20
Bacteria:Myxococcota:Polyangia:Polyangiales:Sandaracinaceae	179	85	43	104	39	0	20	29	10	21	14	67	297	19	109	0	101	114	43	0	186	18	10	0	110	0	68	194	103	42	0
Bacteria:Myxococcota:Polyangia:PolyangialesUnknown	25	0	0	0	0	0	0	0	13	0	0	0	0	31	15	15	0	0	12	0	0	0	0	0	27	0	0	0	0	0	0
Bacteria:Myxococcota:PolyangiaUnknownUnknown	32	0	0	0	0	0	0	0	0	0	0	0	0	0	0	0	0	0	7	0	0	0	0	0	0	0	42	0	13	0	0
Bacteria:MyxococcotaUnknownUnknownUnknown	0	0	0	0	0	0	0	0	0	0	0	0	0	0	0	0	0	0	0	4	0	0	0	0	0	0	0	0	0	0	0
Bacteria:NB1-j:NB1-j:NB1-j:NB1-j	98	21	0	19	141	11	14	15	0	32	0	11	60	6	5	0	24	59	83	43	0	7	0	0	70	0	4	13	6	16	0
Bacteria:Nitrospirota:Nitrospiria:Nitrospirales:Nitrospiraceae	812	64	285	260	432	0	31	255	43	136	69	104	403	144	199	24	268	643	330	336	22	53	57	97	466	22	275	236	26	518	35
Bacteria:Patescibacteria:ABY1:Candidatus_Magasanikbacteria:Candidatus_Magasanikbacteria	3	0	0	0	0	0	0	0	0	0	0	0	0	0	0	0	0	0	0	0	0	0	0	0	0	0	0	0	3	0	0
Bacteria:Patescibacteria:Berkelbacteria:Berkelbacteria:Berkelbacteria	0	0	0	0	0	0	0	0	0	0	2	0	0	0	0	0	0	0	0	0	0	0	0	0	2	0	0	0	0	0	0
Bacteria:Patescibacteria:Microgenomatia:Candidatus_Gottesmanbacteria:Candidatus_Gottesmanbacteria	0	0	0	0	0	0	0	2	0	0	0	0	0	0	0	0	0	0	0	0	0	0	0	0	0	0	0	0	0	0	0
Bacteria:Patescibacteria:Parcubacteria:Candidatus_Adlerbacteria:Candidatus_Adlerbacteria	0	0	0	0	0	0	0	0	0	0	0	0	0	0	0	0	0	0	0	0	0	0	0	0	0	0	0	0	3	0	0
Bacteria:Patescibacteria:Parcubacteria:Candidatus_Azambacteria:Candidatus_Azambacteria	0	0	0	5	0	0	0	0	0	0	0	0	0	2	0	0	0	5	0	0	2	0	0	0	0	0	0	0	19	0	0
Bacteria:Patescibacteria:Parcubacteria:Candidatus_Jorgensenbacteria:Candidatus_Jorgensenbacteria	0	0	0	0	0	0	0	0	0	0	0	0	0	0	0	0	0	0	0	0	0	0	0	10	0	4	0	0	8	0	0
Bacteria:Patescibacteria:Parcubacteria:Candidatus_Kaiserbacteria:Candidatus_Kaiserbacteria	0	0	0	0	2	0	0	0	0	0	0	0	0	0	0	0	0	0	2	0	0	0	0	0	0	0	0	0	0	0	0
Bacteria:Patescibacteria:Parcubacteria:Candidatus_Lloydbacteria:Candidatus_Lloydbacteria	0	0	0	0	0	0	0	0	0	0	0	0	0	0	0	0	0	0	0	0	0	0	0	0	0	0	0	0	4	0	0
Bacteria:Patescibacteria:Parcubacteria:Candidatus_Ryanbacteria:Candidatus_Ryanbacteria	0	0	0	0	0	0	0	0	0	0	0	0	0	0	0	0	0	0	0	0	0	0	0	0	0	0	0	0	2	0	0
Bacteria:Patescibacteria:Parcubacteria:Parcubacteria:Parcubacteria	41	42	0	97	6	0	0	3	20	0	12	5	26	0	0	0	16	0	13	5	0	0	0	0	19	0	0	0	213	88	0
Bacteria:Patescibacteria:ParcubacteriaUnknownUnknown	0	0	23	4	0	0	0	0	0	0	0	2	2	2	0	0	0	0	2	0	0	0	0	0	0	0	0	0	9	7	0
Bacteria:Patescibacteria:Saccharimonadia:Saccharimonadales:LWQ8	0	0	0	0	0	0	0	0	0	0	0	0	0	0	0	0	0	0	0	0	0	0	0	0	0	4	0	0	0	0	0
Bacteria:Patescibacteria:Saccharimonadia:Saccharimonadales:Saccharimonadales	11	32	4	32	26	0	0	0	31	0	24	0	14	21	18	11	11	24	19	0	0	16	15	18	0	31	0	2	2	39	0
Bacteria:Planctomycetota:BD7-11:BD7-11:BD7-11	0	0	0	0	0	0	0	0	0	0	0	0	0	0	0	0	0	0	0	0	0	0	0	9	0	0	0	0	10	0	0
Bacteria:Planctomycetota:OM190:OM190:OM190	72	8	0	43	45	0	16	14	0	25	0	28	107	21	5	0	30	87	126	17	46	0	7	12	72	0	24	7	18	18	0
Bacteria:Planctomycetota:Phycisphaerae:mle1-8:mle1-8	4	0	0	0	7	0	0	0	0	0	0	0	0	0	0	0	0	0	0	0	0	0	0	0	8	0	3	0	2	7	0
Bacteria:Planctomycetota:Phycisphaerae:Phycisphaerales:Phycisphaeraceae	119	26	15	22	52	0	0	11	0	0	4	0	44	5	0	0	8	3	31	0	15	2	0	0	67	0	0	6	64	25	2
Bacteria:Planctomycetota:Phycisphaerae:Pla1_lineage:Pla1_lineage	10	0	0	0	0	0	0	6	0	0	0	0	9	0	0	0	0	9	9	0	0	0	0	0	0	0	0	3	0	0	0
Bacteria:Planctomycetota:Phycisphaerae:S-70:S-70	6	0	0	4	0	0	0	0	0	0	0	0	6	4	0	0	5	0	0	0	0	0	0	0	0	0	0	0	5	0	0
Bacteria:Planctomycetota:Phycisphaerae:Tepidisphaerales:CPla-3_termite_group	74	47	87	125	26	0	0	0	40	23	45	20	41	137	46	202	58	117	133	18	25	158	98	126	17	19	53	17	69	272	22
Bacteria:Planctomycetota:Phycisphaerae:Tepidisphaerales:Tepidisphaeraceae	10	0	0	0	0	0	0	0	2	0	0	0	0	0	0	0	6	0	0	0	0	0	0	0	0	0	0	0	6	0	0
Bacteria:Planctomycetota:Phycisphaerae:Tepidisphaerales:WD2101_soil_group	2270	3228	5363	2400	799	186	88	347	1839	598	586	727	891	643	419	838	643	1173	1030	471	1038	688	1276	536	577	521	1879	1777	4114	2256	252
Bacteria:Planctomycetota:Phycisphaerae:TepidisphaeralesUnknown	0	34	70	11	26	0	0	25	16	0	0	22	0	0	0	0	0	0	0	0	41	0	0	0	16	0	0	16	0	0	0
Bacteria:Planctomycetota:Pla3_lineage:Pla3_lineage:Pla3_lineage	2	0	0	7	6	0	0	0	0	0	0	0	0	0	0	0	0	5	0	0	0	0	0	0	9	0	0	0	0	0	0
Bacteria:Planctomycetota:Pla4_lineage:Pla4_lineage:Pla4_lineage	26	35	0	0	15	0	0	0	0	2	0	0	0	0	7	0	0	17	0	0	15	0	0	7	50	0	3	0	29	5	0
Bacteria:Planctomycetota:Planctomycetes:Gemmatales:Gemmataceae	649	1122	1133	901	711	189	49	40	369	277	138	158	240	511	784	464	445	456	1157	912	536	608	852	517	372	704	501	280	1788	968	131
Bacteria:Planctomycetota:Planctomycetes:Isosphaerales:Isosphaeraceae	163	129	151	164	112	185	0	25	95	35	136	34	150	423	400	800	171	282	608	398	330	435	562	485	91	952	149	77	282	421	121
Bacteria:Planctomycetota:Planctomycetes:Pirellulales:Pirellulaceae	3248	1465	1950	1792	1465	69	158	885	277	885	302	711	2850	690	512	480	874	971	790	427	1941	479	713	310	1829	243	1212	1075	1628	1659	110
Bacteria:Planctomycetota:Planctomycetes:Planctomycetales:Gimesiaceae	0	0	17	15	0	62	0	0	0	0	0	0	15	0	50	0	0	6	0	0	0	108	42	8	25	112	24	13	0	0	0
Bacteria:Planctomycetota:Planctomycetes:Planctomycetales:Rubinisphaeraceae	127	44	16	37	31	0	0	35	0	32	14	23	154	27	20	0	33	13	8	9	76	0	23	15	77	6	46	83	25	29	0
Bacteria:Planctomycetota:Planctomycetes:Planctomycetales:Schlesneriaceae	73	27	0	48	25	0	0	31	0	27	19	17	69	39	36	30	42	75	64	15	52	22	52	26	33	35	11	18	36	62	0
Bacteria:Planctomycetota:Planctomycetes:Planctomycetales:uncultured	371	138	41	403	319	80	28	143	37	125	124	68	235	368	506	284	292	336	510	500	235	203	548	385	94	533	107	39	67	477	75
Bacteria:Planctomycetota:Planctomycetes:PlanctomycetalesUnknown	0	0	0	0	0	0	0	0	0	0	0	10	0	38	5	46	6	0	30	0	0	0	24	0	0	0	0	5	16	0	0
Bacteria:Planctomycetota:Planctomycetes:uncultured:uncultured	12	28	44	0	0	0	0	0	22	0	0	0	16	0	0	0	15	0	21	0	0	0	0	0	0	0	0	15	39	0	0
Bacteria:Planctomycetota:vadinHA49:vadinHA49:vadinHA49	0	11	8	7	0	0	0	0	0	8	0	3	0	0	0	0	0	4	0	0	0	0	0	0	0	0	0	0	0	3	3
Bacteria:PlanctomycetotaUnknownUnknownUnknown	0	0	0	0	0	0	0	0	0	0	0	0	0	0	0	0	8	0	0	0	0	0	0	0	0	0	10	0	0	0	0
Bacteria:Proteobacteria:Alphaproteobacteria:Acetobacterales:Acetobacteraceae	116	94	109	72	39	413	0	71	192	19	152	25	37	698	460	1110	170	133	321	673	95	919	934	540	0	1260	74	31	161	429	567
Bacteria:Proteobacteria:Alphaproteobacteria:Azospirillales:Azospirillaceae	21	0	33	34	0	4	0	0	0	0	0	13	0	0	11	25	8	0	0	29	13	19	17	31	30	31	63	73	61	25	0
Bacteria:Proteobacteria:Alphaproteobacteria:Azospirillales:Inquilinaceae	3	3	5	11	0	5	0	3	0	0	0	0	0	0	0	0	7	0	0	0	7	15	24	0	0	53	5	0	30	3	3
Bacteria:Proteobacteria:Alphaproteobacteria:Azospirillales:uncultured	32	35	15	31	34	0	11	20	0	0	0	0	0	12	17	0	9	0	16	15	0	0	0	0	15	0	40	29	27	20	0
Bacteria:Proteobacteria:Alphaproteobacteria:Caedibacterales:Caedibacteraceae	0	0	0	0	0	0	0	0	0	0	0	0	0	0	0	0	0	0	0	0	0	0	0	0	0	2	0	0	0	0	0
Bacteria:Proteobacteria:Alphaproteobacteria:Caulobacterales:Caulobacteraceae	258	186	150	272	143	205	39	123	162	93	176	113	333	477	309	527	194	248	358	290	532	339	386	548	124	419	132	122	408	269	328
Bacteria:Proteobacteria:Alphaproteobacteria:Caulobacterales:Hyphomonadaceae	117	35	0	72	0	0	4	63	0	39	26	34	133	33	19	0	60	39	113	20	142	33	10	17	62	0	30	14	55	103	9
Bacteria:Proteobacteria:Alphaproteobacteria:Defluviicoccales:Defluviicoccaceae	0	0	0	0	0	0	0	0	0	0	0	0	0	0	0	0	0	0	0	0	0	0	0	0	0	0	0	0	13	0	0
Bacteria:Proteobacteria:Alphaproteobacteria:Dongiales:Dongiaceae	262	117	67	198	232	15	52	196	11	136	98	90	476	96	60	84	142	166	137	40	345	106	121	71	225	30	126	86	125	211	112
Bacteria:Proteobacteria:Alphaproteobacteria:Elsterales:Elsteraceae	11	0	12	0	0	0	0	7	0	9	7	0	0	40	0	24	10	0	49	10	0	0	0	24	0	0	0	0	41	14	15
Bacteria:Proteobacteria:Alphaproteobacteria:Elsterales:uncultured	335	295	248	384	205	1958	15	0	256	69	360	38	112	1473	945	1865	412	385	790	1405	352	2143	2542	1583	101	2186	197	36	147	2139	1651
Bacteria:Proteobacteria:Alphaproteobacteria:Elsterales:URHD0088	0	0	0	22	0	0	0	0	18	0	0	0	0	0	0	0	0	21	48	0	0	0	0	0	0	139	0	0	0	0	33
Bacteria:Proteobacteria:Alphaproteobacteria:ElsteralesUnknown	0	0	68	0	0	72	0	0	0	0	0	0	0	44	81	152	0	17	0	0	24	212	376	0	0	232	0	0	86	48	77
Bacteria:Proteobacteria:Alphaproteobacteria:Holosporales:Holosporaceae	0	0	0	0	0	0	0	0	0	0	0	0	8	0	0	0	0	0	0	0	0	0	0	0	0	0	0	0	0	0	0
Bacteria:Proteobacteria:Alphaproteobacteria:Micavibrionales:uncultured	0	4	0	0	0	0	0	0	0	0	0	0	0	0	0	0	0	0	0	0	0	0	0	0	0	0	0	0	0	0	0
Bacteria:Proteobacteria:Alphaproteobacteria:Micropepsales:Micropepsaceae	227	133	166	420	111	227	0	121	155	128	279	56	185	675	388	1138	332	409	646	394	254	1248	1398	716	45	1573	83	37	96	1490	685
Bacteria:Proteobacteria:Alphaproteobacteria:Parvibaculales:Parvibaculaceae	0	10	0	0	0	0	0	0	0	0	0	0	0	0	0	0	8	0	12	0	0	0	0	0	0	0	0	0	14	0	6
Bacteria:Proteobacteria:Alphaproteobacteria:Puniceispirillales:Puniceispirillales	0	0	0	0	0	0	0	0	0	0	0	0	0	0	0	0	0	0	0	0	0	0	0	16	0	0	0	0	0	0	0
Bacteria:Proteobacteria:Alphaproteobacteria:Reyranellales:Reyranellaceae	354	394	146	222	337	39	71	159	166	165	217	238	546	764	705	580	533	463	1049	437	742	277	494	479	376	164	328	124	193	593	250
Bacteria:Proteobacteria:Alphaproteobacteria:Rhizobiales:A0839	71	14	0	56	47	0	12	46	0	14	27	0	68	33	46	17	48	62	190	122	85	9	25	28	29	14	14	10	118	59	9
Bacteria:Proteobacteria:Alphaproteobacteria:Rhizobiales:Amb-16S-1323	19	0	0	0	0	0	0	0	0	0	0	0	0	0	0	0	0	0	0	0	0	34	0	0	0	0	0	0	0	28	0
Bacteria:Proteobacteria:Alphaproteobacteria:Rhizobiales:Beijerinckiaceae	340	263	568	261	216	324	28	81	196	58	142	102	152	348	424	602	184	176	584	363	206	610	780	731	218	689	549	441	589	688	445
Bacteria:Proteobacteria:Alphaproteobacteria:Rhizobiales:D05-2	0	0	0	0	0	0	0	0	0	0	7	0	17	0	0	0	0	0	0	0	7	0	0	4	0	0	0	7	0	0	0
Bacteria:Proteobacteria:Alphaproteobacteria:Rhizobiales:Devosiaceae	222	134	85	154	68	0	20	100	20	59	77	86	288	90	74	66	91	133	95	26	226	55	71	77	96	22	148	124	168	134	35
Bacteria:Proteobacteria:Alphaproteobacteria:Rhizobiales:Hyphomicrobiaceae	739	293	57	336	604	0	124	293	67	280	92	250	844	240	313	144	363	307	400	316	475	203	208	186	1358	58	497	208	376	815	75
Bacteria:Proteobacteria:Alphaproteobacteria:Rhizobiales:KF-JG30-B3	175	69	39	93	169	91	12	75	19	108	40	50	183	102	52	144	117	100	147	49	128	159	202	96	91	141	87	60	94	334	129
Bacteria:Proteobacteria:Alphaproteobacteria:Rhizobiales:Labraceae	61	31	0	35	46	0	14	0	9	20	28	24	36	28	44	11	31	25	77	41	78	0	21	39	18	0	39	15	84	44	0
Bacteria:Proteobacteria:Alphaproteobacteria:Rhizobiales:Methyloligellaceae	412	246	75	241	451	0	98	153	22	163	54	115	218	151	109	51	201	360	257	69	162	89	175	116	819	23	355	172	133	431	0
Bacteria:Proteobacteria:Alphaproteobacteria:Rhizobiales:Methylopilaceae	0	0	0	0	0	0	0	0	0	0	0	0	0	10	0	0	0	22	46	28	0	0	0	0	0	0	0	0	0	0	0
Bacteria:Proteobacteria:Alphaproteobacteria:Rhizobiales:Rhizobiaceae	470	382	454	444	367	30	81	244	103	241	137	282	667	198	214	97	328	292	265	135	803	139	257	86	450	48	350	273	502	279	49
Bacteria:Proteobacteria:Alphaproteobacteria:Rhizobiales:Rhizobiales_Incertae_Sedis	320	238	162	292	157	0	28	119	39	168	74	115	386	66	126	46	133	146	138	111	256	34	92	36	205	39	217	154	271	220	0
Bacteria:Proteobacteria:Alphaproteobacteria:Rhizobiales:Rhodomicrobiaceae	173	87	67	78	89	17	0	51	0	72	29	69	403	49	37	23	52	43	77	57	259	43	58	36	150	19	78	56	69	106	0
Bacteria:Proteobacteria:Alphaproteobacteria:Rhizobiales:uncultured	144	75	87	104	37	0	8	37	11	59	45	39	252	24	31	11	33	40	78	169	243	12	24	33	87	0	68	47	134	79	0
Bacteria:Proteobacteria:Alphaproteobacteria:Rhizobiales:Xanthobacteraceae	5532	6701	3513	5334	7762	3886	941	2518	3649	3094	2942	3022	5214	7505	9151	10031	6868	4535	6931	4711	7626	6664	8811	6079	5406	6833	6551	3273	5364	14697	3358
Bacteria:Proteobacteria:Alphaproteobacteria:RhizobialesUnknown	25	12	0	0	0	0	0	0	0	0	0	0	0	0	0	0	21	0	20	0	60	0	7	7	0	18	0	0	9	8	12
Bacteria:Proteobacteria:Alphaproteobacteria:Rhodobacterales:Rhodobacteraceae	25	0	0	0	0	0	0	0	0	0	0	0	0	0	0	0	0	10	0	0	0	0	0	0	30	0	0	19	12	0	0
Bacteria:Proteobacteria:Alphaproteobacteria:Rhodospirillales:Magnetospirillaceae	0	0	0	0	0	0	0	0	0	0	0	0	0	0	0	0	0	0	0	2	0	0	0	0	0	14	0	0	2	0	6
Bacteria:Proteobacteria:Alphaproteobacteria:Rhodospirillales:Rhodospirillaceae	25	13	0	20	0	0	0	10	0	0	16	0	16	0	12	19	9	16	15	0	13	26	25	27	13	41	0	0	0	45	14
Bacteria:Proteobacteria:Alphaproteobacteria:Rhodospirillales:Rhodospirillales	0	0	0	0	0	0	0	0	0	0	0	0	0	0	0	0	4	0	0	0	0	0	0	0	0	0	0	0	0	0	0
Bacteria:Proteobacteria:Alphaproteobacteria:Rhodospirillales:uncultured	0	0	0	0	0	7	0	4	0	0	0	0	9	23	0	19	0	0	16	0	4	0	15	4	0	56	0	0	0	26	43
Bacteria:Proteobacteria:Alphaproteobacteria:RhodospirillalesUnknown	0	0	0	0	0	0	0	0	0	0	2	0	0	0	0	0	0	0	0	0	0	0	0	0	0	0	0	0	0	0	0
Bacteria:Proteobacteria:Alphaproteobacteria:Rickettsiales:AB1	0	0	0	0	0	0	0	0	0	0	0	0	0	0	0	0	0	0	0	19	0	0	0	0	0	0	0	0	0	6	0
Bacteria:Proteobacteria:Alphaproteobacteria:Rickettsiales:Mitochondria	13	13	232	0	0	13	0	11	21	0	45	0	5	11	5	2	15	91	26	23	0	0	5	13	5	0	4	61	0	2	0
Bacteria:Proteobacteria:Alphaproteobacteria:Rickettsiales:SM2D12	0	0	0	0	0	0	0	0	0	0	0	0	0	0	0	0	0	0	0	0	0	0	0	0	0	0	0	0	0	0	2
Bacteria:Proteobacteria:Alphaproteobacteria:Sneathiellales:Sneathiellaceae	0	0	0	0	0	0	0	0	0	0	0	0	4	0	0	0	0	0	0	0	0	0	0	0	0	0	0	0	0	0	0
Bacteria:Proteobacteria:Alphaproteobacteria:Sphingomonadales:Sphingomonadaceae	692	420	714	615	166	0	74	194	509	248	290	204	347	145	347	116	304	370	141	79	628	139	157	114	213	82	451	495	1248	391	60
Bacteria:Proteobacteria:Alphaproteobacteria:Thalassobaculales:uncultured	0	0	0	0	0	0	0	0	0	0	0	0	2	0	0	0	0	0	0	0	0	0	0	0	0	0	0	0	0	0	0
Bacteria:Proteobacteria:Alphaproteobacteria:Tistrellales:Geminicoccaceae	30	14	0	0	21	0	0	0	0	0	0	0	14	0	0	0	9	0	0	0	19	0	0	0	87	0	33	30	32	8	0
Bacteria:Proteobacteria:Alphaproteobacteria:uncultured:uncultured	130	107	43	73	172	45	30	59	35	53	86	38	116	235	212	188	124	216	429	385	171	209	321	197	134	95	91	49	179	374	174
Bacteria:Proteobacteria:AlphaproteobacteriaUnknownUnknown	100	38	10	109	123	8	9	0	0	22	0	17	17	104	124	145	71	93	206	44	23	199	185	51	72	160	42	14	53	135	48
Bacteria:Proteobacteria:Gammaproteobacteria:211ds20:211ds20	10	0	0	0	0	0	0	0	0	0	0	0	0	0	0	0	0	0	0	0	0	0	0	0	0	0	0	0	0	0	0
Bacteria:Proteobacteria:Gammaproteobacteria:Acidiferrobacterales:Acidiferrobacteraceae	0	0	0	0	3	0	0	0	0	0	0	0	0	0	0	0	0	0	0	0	0	0	0	0	0	0	0	0	0	0	0
Bacteria:Proteobacteria:Gammaproteobacteria:Aeromonadales:Aeromonadaceae	0	0	0	0	0	0	0	0	0	0	0	0	0	0	0	0	0	0	124	0	0	0	0	0	0	0	0	0	0	0	0
Bacteria:Proteobacteria:Gammaproteobacteria:Burkholderiales:A21b	123	291	78	293	89	51	32	37	114	99	83	52	44	170	215	162	198	347	529	219	98	64	115	333	0	19	104	39	67	291	42
Bacteria:Proteobacteria:Gammaproteobacteria:Burkholderiales:Alcaligenaceae	15	7	9	0	0	0	0	8	0	0	0	10	19	13	0	0	0	0	0	0	20	8	22	0	0	0	18	0	13	0	0
Bacteria:Proteobacteria:Gammaproteobacteria:Burkholderiales:B1-7BS	0	0	0	0	79	0	13	0	0	0	0	0	0	0	0	0	0	14	0	0	0	0	0	0	143	0	0	0	0	0	0
Bacteria:Proteobacteria:Gammaproteobacteria:Burkholderiales:Burkholderiaceae	416	134	600	291	221	482	0	124	239	88	183	84	191	825	1094	1177	683	326	354	399	353	1069	1883	1142	62	829	90	82	1287	1029	482
Bacteria:Proteobacteria:Gammaproteobacteria:Burkholderiales:Chitinibacteraceae	0	0	0	0	0	0	0	0	0	0	0	0	0	0	0	43	0	0	0	0	0	0	0	0	0	0	0	0	0	0	0
Bacteria:Proteobacteria:Gammaproteobacteria:Burkholderiales:Chitinimonadaceae	0	0	0	0	0	0	0	0	0	0	0	0	0	0	0	0	0	0	0	47	0	0	0	0	0	0	0	0	38	0	0
Bacteria:Proteobacteria:Gammaproteobacteria:Burkholderiales:Comamonadaceae	1454	905	492	1878	975	44	348	584	706	712	598	750	1000	754	1266	606	1259	1361	1254	376	1499	193	517	545	663	118	982	1011	2836	674	84
Bacteria:Proteobacteria:Gammaproteobacteria:Burkholderiales:Gallionellaceae	0	0	0	0	0	0	0	0	0	0	0	0	0	0	0	0	0	0	0	0	0	0	37	0	0	0	0	0	0	0	0
Bacteria:Proteobacteria:Gammaproteobacteria:Burkholderiales:Methylophilaceae	9	3	0	18	0	0	0	0	0	0	0	0	0	4	9	0	0	0	15	0	0	0	0	18	12	0	0	19	0	0	0
Bacteria:Proteobacteria:Gammaproteobacteria:Burkholderiales:Nitrosomonadaceae	2931	2033	1524	2621	1452	0	303	871	869	973	620	1337	1307	707	1042	361	863	1198	1282	547	1378	199	537	390	718	124	1221	627	3403	861	84
Bacteria:Proteobacteria:Gammaproteobacteria:Burkholderiales:Oxalobacteraceae	158	156	495	405	138	26	0	147	203	136	155	34	187	136	290	153	165	206	237	148	299	29	115	359	81	81	333	528	839	177	17
Bacteria:Proteobacteria:Gammaproteobacteria:Burkholderiales:Rhodocyclaceae	51	111	0	122	9	0	0	39	19	29	28	91	0	0	39	29	32	0	28	0	23	0	55	0	46	0	21	0	35	22	0
Bacteria:Proteobacteria:Gammaproteobacteria:Burkholderiales:SC-I-84	862	1006	491	769	725	29	287	298	507	487	383	383	458	406	558	275	791	925	802	113	675	83	343	198	602	43	671	334	653	715	52
Bacteria:Proteobacteria:Gammaproteobacteria:Burkholderiales:Sutterellaceae	75	36	0	54	117	25	58	36	0	19	0	21	63	41	124	50	56	30	66	182	46	54	113	52	102	166	72	71	43	95	46
Bacteria:Proteobacteria:Gammaproteobacteria:Burkholderiales:TRA3-20	553	259	281	339	253	0	64	194	77	224	120	242	463	102	90	82	176	157	162	41	261	24	66	69	204	0	227	240	317	169	0
Bacteria:Proteobacteria:Gammaproteobacteria:BurkholderialesUnknown	140	138	37	138	203	14	35	30	9	30	7	50	0	73	126	47	84	95	282	130	36	0	40	72	101	9	74	30	140	86	15
Bacteria:Proteobacteria:Gammaproteobacteria:CCD24:CCD24	315	61	13	76	98	4	14	102	10	64	55	55	266	110	61	38	76	123	75	12	108	53	67	29	183	11	76	60	55	154	15
Bacteria:Proteobacteria:Gammaproteobacteria:Cellvibrionales:Cellvibrionaceae	0	0	0	0	0	0	0	0	0	0	5	6	29	0	0	0	0	6	0	0	0	0	0	0	0	0	0	0	0	0	0
Bacteria:Proteobacteria:Gammaproteobacteria:Cellvibrionales:Halieaceae	22	0	0	13	12	0	0	7	0	0	0	10	13	4	25	10	0	20	8	0	0	8	9	6	14	0	0	21	0	5	0
Bacteria:Proteobacteria:Gammaproteobacteria:Cellvibrionales:Spongiibacteraceae	9	4	0	4	0	0	0	4	0	0	0	0	13	0	0	0	0	0	0	0	0	0	0	0	0	0	0	0	0	0	0
Bacteria:Proteobacteria:Gammaproteobacteria:Coxiellales:Coxiellaceae	0	0	0	0	3	0	0	4	0	0	0	0	0	0	0	0	0	0	0	0	2	0	0	0	0	0	0	0	0	4	0
Bacteria:Proteobacteria:Gammaproteobacteria:Diplorickettsiales:Diplorickettsiaceae	0	0	20	5	24	0	0	0	0	3	0	22	0	0	16	29	15	3	2	38	4	21	16	27	0	72	0	0	0	50	16
Bacteria:Proteobacteria:Gammaproteobacteria:Enterobacterales:Enterobacteriaceae	14	0	49	0	0	0	0	0	0	0	0	0	0	0	0	0	11	0	0	0	0	0	18	0	0	0	0	0	6	0	0
Bacteria:Proteobacteria:Gammaproteobacteria:Enterobacterales:Erwiniaceae	0	0	0	0	0	0	0	0	0	0	0	0	0	0	0	0	0	0	0	0	0	0	0	0	0	0	0	19	0	0	0
Bacteria:Proteobacteria:Gammaproteobacteria:Enterobacterales:Pectobacteriaceae	0	0	0	0	0	0	0	0	0	0	0	0	0	0	0	0	0	0	0	0	0	0	0	12	0	0	0	0	0	0	0
Bacteria:Proteobacteria:Gammaproteobacteria:Enterobacterales:Yersiniaceae	0	0	0	0	0	0	0	0	0	0	0	0	0	0	0	0	0	0	0	0	0	0	0	0	0	0	0	0	0	7	0
Bacteria:Proteobacteria:Gammaproteobacteria:Ga0077536:Ga0077536	0	0	0	0	0	0	0	0	0	0	0	0	0	0	0	0	0	0	0	0	2	0	0	0	0	0	0	0	0	0	0
Bacteria:Proteobacteria:Gammaproteobacteria:Gammaproteobacteria:Gammaproteobacteria	0	0	0	0	12	0	0	5	0	0	0	0	0	0	0	0	0	0	0	0	0	0	0	0	0	0	0	0	0	0	0
Bacteria:Proteobacteria:Gammaproteobacteria:Gammaproteobacteria_Incertae_Sedis:Unknown_Family	1664	919	1078	847	706	2561	103	654	291	547	829	479	1681	3494	3751	3426	1348	1375	2263	2487	1703	4178	5406	2507	891	6170	720	567	852	3147	3259
Bacteria:Proteobacteria:Gammaproteobacteria:HOC36:HOC36	0	0	0	0	0	0	0	0	0	0	0	0	0	0	0	0	0	0	0	0	0	0	0	0	0	0	0	3	0	0	0
Bacteria:Proteobacteria:Gammaproteobacteria:JG36-GS-52:JG36-GS-52	13	0	0	0	0	0	0	0	0	0	0	0	9	0	0	0	0	0	0	0	0	0	0	0	0	0	0	0	0	0	0
Bacteria:Proteobacteria:Gammaproteobacteria:JG36-TzT-191:JG36-TzT-191	21	15	0	33	29	212	0	0	49	0	23	0	38	269	298	276	56	82	458	243	18	519	332	237	0	471	15	0	59	258	198
Bacteria:Proteobacteria:Gammaproteobacteria:KF-JG30-C25:KF-JG30-C25	15	0	0	13	0	70	0	0	0	0	0	0	0	79	30	202	11	7	14	65	0	235	52	81	0	42	0	0	0	50	23
Bacteria:Proteobacteria:Gammaproteobacteria:KI89A_clade:KI89A_clade	0	0	0	0	37	0	0	0	0	16	3	0	0	13	14	12	33	24	48	0	16	14	13	0	6	0	7	0	0	16	0
Bacteria:Proteobacteria:Gammaproteobacteria:Legionellales:Legionellaceae	0	0	0	0	0	0	0	0	0	0	0	0	0	0	0	0	0	0	0	6	0	0	0	0	0	0	0	0	0	0	0
Bacteria:Proteobacteria:Gammaproteobacteria:Nitrosococcales:Nitrosococcaceae	0	0	0	0	0	0	0	0	0	0	0	0	0	0	0	0	0	0	0	0	0	0	0	0	4	0	5	0	0	2	0
Bacteria:Proteobacteria:Gammaproteobacteria:Oceanospirillales:Alcanivoracaceae	6	0	3	0	0	0	0	0	0	0	0	0	0	0	0	0	0	2	0	0	0	0	0	0	0	0	0	0	0	0	0
Bacteria:Proteobacteria:Gammaproteobacteria:Oceanospirillales:Halomonadaceae	5	0	0	0	0	0	0	0	0	0	0	0	0	0	0	0	0	0	0	0	0	0	0	0	0	0	0	0	4	0	0
Bacteria:Proteobacteria:Gammaproteobacteria:Oceanospirillales:Kangiellaceae	0	0	0	0	0	0	0	0	0	0	0	0	0	0	0	0	0	0	0	0	0	0	0	0	0	0	0	3	0	0	0
Bacteria:Proteobacteria:Gammaproteobacteria:Oceanospirillales:Pseudohongiellaceae	0	0	0	0	0	0	0	0	0	0	0	0	0	0	0	0	0	0	0	0	0	0	8	0	0	0	0	0	0	0	0
Bacteria:Proteobacteria:Gammaproteobacteria:PLTA13:PLTA13	162	33	0	52	158	9	28	39	0	33	17	33	170	31	18	29	49	126	28	8	47	29	8	22	339	15	78	57	20	228	0
Bacteria:Proteobacteria:Gammaproteobacteria:Pseudomonadales:Moraxellaceae	0	5	0	12	19	2	0	24	12	12	8	0	17	0	28	0	21	39	4	3	0	0	0	6	29	0	6	7	9	0	6
Bacteria:Proteobacteria:Gammaproteobacteria:Pseudomonadales:Pseudomonadaceae	124	83	16	206	135	10	14	228	13	132	27	125	165	60	213	113	176	144	106	37	354	34	44	101	84	25	43	34	47	103	9
Bacteria:Proteobacteria:Gammaproteobacteria:R7C24:R7C24	43	26	0	24	23	0	8	0	7	20	24	27	78	66	58	22	32	57	47	0	64	19	39	46	38	0	25	0	29	23	0
Bacteria:Proteobacteria:Gammaproteobacteria:Salinisphaerales:Solimonadaceae	0	0	8	18	0	0	0	0	0	0	0	0	0	0	9	0	2	0	4	0	0	0	0	0	0	4	0	2	50	5	0
Bacteria:Proteobacteria:Gammaproteobacteria:Steroidobacterales:Steroidobacteraceae	756	277	183	281	451	67	113	271	53	273	225	360	1537	187	238	150	344	280	284	170	859	138	151	223	1022	126	473	643	158	263	50
Bacteria:Proteobacteria:Gammaproteobacteria:Steroidobacterales:Woeseiaceae	30	5	0	0	37	0	0	17	0	0	0	0	25	0	0	0	14	23	15	4	16	0	0	0	29	0	0	0	8	0	0
Bacteria:Proteobacteria:Gammaproteobacteria:WD260:WD260	54	27	33	39	44	221	0	27	17	0	57	21	61	538	293	1032	55	201	884	537	83	221	313	996	0	801	0	0	18	281	253
Bacteria:Proteobacteria:Gammaproteobacteria:Xanthomonadales:Rhodanobacteraceae	112	86	39	335	72	166	0	46	109	80	238	25	216	514	258	1786	235	354	314	346	178	529	568	704	50	109	58	0	84	563	278
Bacteria:Proteobacteria:Gammaproteobacteria:Xanthomonadales:Xanthomonadaceae	237	83	17	349	160	0	90	128	69	90	114	119	317	130	126	95	144	261	78	33	299	61	147	93	137	14	196	215	118	168	25
Bacteria:Proteobacteria:GammaproteobacteriaUnknownUnknown	0	0	24	0	15	28	0	0	0	0	0	0	0	0	0	15	0	0	0	27	0	103	47	34	0	153	2	0	0	0	129
Bacteria:ProteobacteriaUnknownUnknownUnknown	0	0	0	0	0	0	0	0	0	0	0	0	0	0	10	0	0	0	0	0	0	0	0	6	0	0	0	0	0	0	0
Bacteria:RCP2-54:RCP2-54:RCP2-54:RCP2-54	122	45	0	80	131	728	4	21	30	7	48	7	97	625	377	1247	124	137	239	412	80	2929	1215	830	35	4098	29	0	0	508	353
Bacteria:SAR324_clade(Marine_group_B):SAR324_clade(Marine_group_B):SAR324_clade(Marine_group_B):SAR324_clade(Marine_group_B)	0	0	0	0	0	0	0	0	0	7	0	0	0	4	0	0	0	0	0	13	0	0	0	11	14	0	0	0	0	0	0
Bacteria:Spirochaetota:Leptospirae:Leptospirales:Leptospiraceae	0	0	0	0	0	0	0	0	0	4	0	0	0	0	0	0	0	0	0	0	0	0	0	0	0	0	0	0	2	0	0
Bacteria:Spirochaetota:Spirochaetia:Spirochaetales:Spirochaetaceae	0	0	0	0	0	0	0	0	0	0	0	0	0	0	0	0	0	16	16	0	0	0	0	11	0	0	0	0	2	0	0
Bacteria:Sumerlaeota:Sumerlaeia:Sumerlaeales:Sumerlaeaceae	0	0	0	2	0	0	0	0	0	0	0	0	0	0	0	0	0	0	0	0	0	0	0	0	0	0	0	0	0	0	0
Bacteria:Verrucomicrobiota:Chlamydiae:Chlamydiales:cvE6	0	4	0	2	0	0	0	0	0	0	0	0	3	0	0	0	0	0	14	0	0	11	0	14	0	0	0	0	0	12	0
Bacteria:Verrucomicrobiota:Chlamydiae:Chlamydiales:Parachlamydiaceae	12	0	0	0	0	0	0	0	0	0	0	0	0	0	0	0	0	0	3	0	0	0	0	0	0	13	0	0	10	0	0
Bacteria:Verrucomicrobiota:Chlamydiae:Chlamydiales:Simkaniaceae	4	0	0	0	0	10	0	0	0	0	0	0	0	0	0	0	0	0	37	12	0	40	0	0	0	35	0	0	0	11	21
Bacteria:Verrucomicrobiota:Omnitrophia:Omnitrophales:koll11	10	0	0	0	0	0	0	0	0	0	0	0	0	0	0	0	0	0	0	0	0	0	0	0	0	0	0	0	0	0	0
Bacteria:Verrucomicrobiota:Omnitrophia:Omnitrophales:Omnitrophaceae	0	0	0	0	0	0	0	0	0	0	0	0	0	0	0	0	2	0	0	0	0	0	0	0	0	0	0	0	14	5	0
Bacteria:Verrucomicrobiota:Omnitrophia:Omnitrophales:Omnitrophales	31	2	0	0	11	23	0	0	0	0	0	0	23	48	0	44	0	0	0	25	0	38	0	73	0	78	0	0	71	61	11
Bacteria:Verrucomicrobiota:Omnitrophia:OmnitrophalesUnknown	23	0	0	18	0	0	0	0	0	0	0	0	0	0	0	0	0	9	0	0	0	0	44	0	8	0	0	0	0	0	0
Bacteria:Verrucomicrobiota:Verrucomicrobiae:Chthoniobacterales:Chthoniobacteraceae	2848	7632	6836	5864	3041	133	221	942	4679	1661	1598	1144	1224	912	1342	1151	2877	3218	1526	267	3131	2430	3556	419	1770	616	3538	1639	2827	9423	527
Bacteria:Verrucomicrobiota:Verrucomicrobiae:Chthoniobacterales:Terrimicrobiaceae	17	0	0	0	0	0	0	0	0	0	0	0	0	0	0	0	0	10	0	0	0	0	0	10	0	0	0	0	0	0	0
Bacteria:Verrucomicrobiota:Verrucomicrobiae:Chthoniobacterales:Xiphinematobacteraceae	96	269	93	156	189	60	0	40	449	33	446	33	82	88	113	163	156	246	377	141	333	163	256	117	191	4883	81	55	108	307	58
Bacteria:Verrucomicrobiota:Verrucomicrobiae:ChthoniobacteralesUnknown	0	0	0	0	0	0	0	0	0	0	0	0	0	0	0	0	0	0	0	0	0	0	0	0	0	0	0	0	0	0	7
Bacteria:Verrucomicrobiota:Verrucomicrobiae:Methylacidiphilales:Methylacidiphilaceae	0	0	0	0	0	0	0	0	0	0	0	0	0	8	0	12	0	0	7	0	0	3	0	7	0	30	0	0	0	0	11
Bacteria:Verrucomicrobiota:Verrucomicrobiae:Opitutales:Opitutaceae	382	228	159	458	132	46	45	219	129	350	283	183	428	244	160	111	232	340	317	58	284	114	136	215	212	122	202	341	439	242	47
Bacteria:Verrucomicrobiota:Verrucomicrobiae:Pedosphaerales:Pedosphaeraceae	1717	1350	1051	1206	1153	247	148	592	561	622	362	525	583	763	654	949	1003	1135	1295	767	367	1007	946	639	858	1165	838	545	1126	1449	215
Bacteria:Verrucomicrobiota:Verrucomicrobiae:S-BQ2-57_soil_group:S-BQ2-57_soil_group	0	0	0	0	0	0	0	0	0	0	0	0	0	0	0	0	0	0	0	0	0	0	0	0	0	0	0	0	0	4	0
Bacteria:Verrucomicrobiota:Verrucomicrobiae:Verrucomicrobiales:Rubritaleaceae	18	0	0	0	0	0	0	14	0	0	0	0	0	0	0	0	0	0	0	0	0	0	0	0	0	0	0	0	0	0	0
Bacteria:Verrucomicrobiota:Verrucomicrobiae:Verrucomicrobiales:Verrucomicrobiaceae	23	27	10	28	8	0	0	0	0	11	0	0	21	0	0	5	0	0	0	0	0	0	0	0	13	0	14	31	0	2	0
Bacteria:Verrucomicrobiota:VerrucomicrobiaeUnknownUnknown	0	0	0	0	0	0	0	0	0	0	0	0	4	0	0	0	0	0	0	0	0	0	0	0	3	0	0	0	0	0	0
Bacteria:WPS-2:WPS-2:WPS-2:WPS-2	18	9	0	32	2	1256	0	0	39	0	39	0	0	665	424	1079	57	66	122	761	7	873	355	555	0	412	0	0	0	165	213
BacteriaUnknownUnknownUnknownUnknown	175	172	143	326	760	44	4	282	11	161	40	185	196	71	7	24	155	179	70	55	96	185	53	20	279	137	154	147	408	396	50
Taxa_Summaries_Genus_Level
index	K10	K15	K16	K18	K21	K23	K24	K25	K26	K27	K28	K29	K33	K34	K35	K36	K37	K38	K39	K40	K42	K5	K6	K63	K66	K7	K70	K71	K77	K8	K9
Archaea:Crenarchaeota:Bathyarchaeia:Bathyarchaeia:Bathyarchaeia:Bathyarchaeia	0	0	0	0	0	8	0	0	0	0	0	0	0	17	21	0	0	0	0	11	0	28	17	0	0	28	0	0	0	43	0
Archaea:Crenarchaeota:Nitrososphaeria:Group_1.1c:Group_1.1c:Group_1.1c	17	10	11	21	9	861	0	0	0	5	0	8	5	439	864	464	17	0	48	3488	0	1622	1133	489	0	702	11	0	0	601	43
Archaea:Crenarchaeota:Nitrososphaeria:Nitrososphaerales:Nitrososphaeraceae:Candidatus_Nitrocosmicus	2099	421	752	372	528	58	26	274	145	168	154	197	1358	126	175	227	386	254	22	98	263	112	141	113	990	70	894	1226	134	290	23
Archaea:Crenarchaeota:Nitrososphaeria:Nitrososphaerales:Nitrososphaeraceae:Candidatus_Nitrososphaera	231	76	680	204	153	38	14	61	82	32	0	135	56	37	66	48	59	45	32	57	25	78	89	56	106	103	538	795	58	193	12
Archaea:Crenarchaeota:Nitrososphaeria:Nitrososphaerales:Nitrososphaeraceae:Nitrososphaeraceae	6417	714	5183	6564	7002	846	210	1257	728	390	72	2899	2845	891	1146	1678	1141	1157	81	500	125	4188	4091	241	9410	770	7088	7471	74	11919	88
Archaea:Crenarchaeota:Nitrososphaeria:Nitrososphaerales:NitrososphaeraceaeUnknown	57	100	845	65	0	0	0	0	204	33	0	8	180	0	0	0	0	0	0	0	0	0	0	0	384	0	370	781	0	0	0
Archaea:Crenarchaeota:Nitrososphaeria:Nitrosotaleales:Nitrosotaleaceae:Candidatus_Nitrosotalea	49	5	7	8	0	0	0	0	0	0	0	0	0	49	96	16	0	3	259	1443	3	24	15	768	0	72	40	0	0	21	0
Archaea:Crenarchaeota:Nitrososphaeria:Nitrosotaleales:Nitrosotaleaceae:Nitrosotaleaceae	5	0	0	0	0	85	0	0	0	0	0	0	3	37	96	38	13	3	17	576	0	148	158	148	0	266	0	0	0	38	4
Archaea:Euryarchaeota:Methanobacteria:Methanobacteriales:Methanobacteriaceae:Methanobrevibacter	0	0	0	0	0	0	0	0	0	0	0	0	0	0	0	0	0	0	0	0	0	0	202	0	0	0	0	0	0	0	0
Archaea:Iainarchaeota:Iainarchaeia:Iainarchaeales:Iainarchaeales:Candidatus_Iainarchaeum	0	0	0	0	0	0	0	0	0	0	0	0	0	0	0	0	0	0	0	0	0	0	0	0	0	0	0	0	12	4	0
Archaea:Micrarchaeota:Micrarchaeia:Micrarchaeales:CG1-02-32-21:CG1-02-32-21	0	0	0	0	0	0	0	0	0	0	0	0	0	0	0	0	0	0	0	0	0	0	0	0	0	0	0	0	2	0	0
Archaea:Micrarchaeota:Micrarchaeia:Micrarchaeales:Micrarchaeales:Micrarchaeales	0	0	0	0	0	0	0	0	0	0	0	0	0	0	0	0	0	23	0	0	0	0	0	0	0	0	0	0	0	0	0
Archaea:Nanoarchaeota:Nanoarchaeia:Woesearchaeales:GW2011_GWC1_47_15:GW2011_GWC1_47_15	22	16	0	24	0	0	0	0	0	0	0	0	0	0	0	0	0	0	0	0	4	0	0	0	3	0	0	0	443	24	0
Archaea:Nanoarchaeota:Nanoarchaeia:Woesearchaeales:SCGC_AAA011-D5:SCGC_AAA011-D5	8	0	0	0	4	0	0	0	0	0	0	0	0	0	0	0	0	3	0	16	0	0	0	0	0	0	0	0	37	0	0
Archaea:Nanoarchaeota:Nanoarchaeia:Woesearchaeales:Woesearchaeales:Woesearchaeales	8	0	0	9	4	0	0	0	0	0	0	0	0	0	0	0	0	0	0	4	0	0	0	0	0	0	0	0	39	0	0
Archaea:Nanoarchaeota:Nanoarchaeia:WoesearchaealesUnknownUnknown	0	4	0	0	0	0	0	0	0	0	0	0	0	0	0	0	0	0	0	0	0	0	0	0	0	0	0	0	28	0	0
Archaea:Thermoplasmatota:Thermoplasmata:Marine_Group_II:Marine_Group_II:Marine_Group_II	151	43	253	34	0	0	0	0	0	0	0	23	0	0	0	0	0	0	0	0	0	0	0	0	0	0	33	42	266	12	0
Archaea:Thermoplasmatota:Thermoplasmata:Methanomassiliicoccales:Methanomethylophilaceae:Candidatus_Methanoplasma	0	0	0	0	0	0	0	0	0	0	0	0	0	0	0	0	0	0	0	0	0	0	99	0	0	0	0	0	0	0	0
Archaea:Thermoplasmatota:Thermoplasmata:Methanomassiliicoccales:Methanomethylophilaceae:uncultured	0	0	0	0	0	0	0	0	0	0	0	0	0	0	0	0	0	0	0	0	0	0	48	0	0	0	0	0	0	0	0
Archaea:Thermoplasmatota:Thermoplasmata:Methanomassiliicoccales:MethanomethylophilaceaeUnknown	0	0	0	0	0	0	0	0	0	0	0	0	0	0	0	0	0	0	0	0	0	0	208	0	0	0	0	0	0	0	0
Archaea:Thermoplasmatota:Thermoplasmata:Methanomassiliicoccales:uncultured:uncultured	0	0	0	0	0	0	0	0	0	0	0	0	0	0	14	0	0	0	0	0	0	0	0	0	0	0	0	0	0	0	0
Archaea:Thermoplasmatota:Thermoplasmata:MethanomassiliicoccalesUnknownUnknown	0	0	17	0	12	0	0	0	0	0	0	0	0	0	0	0	0	0	0	0	0	0	0	0	0	0	0	0	0	0	0
Archaea:Thermoplasmatota:Thermoplasmata:uncultured:uncultured:uncultured	0	0	0	0	0	371	0	0	0	0	0	0	0	405	262	159	0	0	42	1350	0	842	440	345	0	1012	7	0	0	220	17
Archaea:Thermoplasmatota:ThermoplasmataUnknownUnknownUnknown	24	0	59	0	0	0	0	0	0	0	0	0	0	0	0	0	0	0	0	0	0	0	0	0	0	0	0	0	0	27	0
ArchaeaUnknownUnknownUnknownUnknownUnknown	0	0	0	0	0	0	0	0	0	0	0	0	0	0	0	0	0	0	0	0	0	0	0	0	0	0	0	0	43	0	0
Bacteria:Abditibacteriota:Abditibacteria:Abditibacteriales:Abditibacteriaceae:Abditibacterium	4	7	44	8	0	0	0	0	7	0	0	0	0	5	4	15	0	0	3	17	0	0	0	0	3	0	9	24	20	14	0
Bacteria:Acidobacteriota:Acidobacteriae:Acidobacteriae:Acidobacteriae:Acidobacteriae	0	0	0	7	0	0	0	0	0	0	0	0	0	0	0	0	0	0	0	0	0	0	0	2	0	0	0	0	0	0	0
Bacteria:Acidobacteriota:Acidobacteriae:Acidobacteriae:Acidobacteriae:Paludibaculum	42	40	31	35	28	0	0	43	46	43	0	35	50	28	33	0	26	36	38	21	38	16	29	38	46	0	36	53	27	16	0
Bacteria:Acidobacteriota:Acidobacteriae:Acidobacteriae:AcidobacteriaeUnknown	0	0	0	18	0	0	0	0	57	0	0	0	0	0	0	0	0	0	0	0	0	0	0	0	0	0	0	0	0	0	0
Bacteria:Acidobacteriota:Acidobacteriae:Acidobacteriales:Acidobacteriaceae_(Subgroup_1):Acidicapsa	0	0	0	0	0	5	0	0	5	0	0	0	0	0	0	16	0	0	16	0	0	0	0	29	0	24	0	0	0	0	14
Bacteria:Acidobacteriota:Acidobacteriae:Acidobacteriales:Acidobacteriaceae_(Subgroup_1):Acidipila	0	0	0	17	0	132	0	0	0	34	61	0	0	174	70	399	49	78	152	178	62	1077	536	469	0	1659	0	0	28	204	505
Bacteria:Acidobacteriota:Acidobacteriae:Acidobacteriales:Acidobacteriaceae_(Subgroup_1):Bryocella	0	0	0	0	0	0	0	0	4	0	0	0	0	0	0	0	0	0	0	0	0	0	0	0	0	0	0	0	0	0	0
Bacteria:Acidobacteriota:Acidobacteriae:Acidobacteriales:Acidobacteriaceae_(Subgroup_1):Edaphobacter	51	80	38	75	44	144	0	15	247	0	131	0	54	257	247	833	94	164	269	199	79	545	485	281	6	261	14	0	47	281	108
Bacteria:Acidobacteriota:Acidobacteriae:Acidobacteriales:Acidobacteriaceae_(Subgroup_1):Granulicella	36	30	23	64	0	164	0	0	139	0	116	0	0	421	217	1034	75	217	555	301	74	370	420	617	0	862	27	0	0	334	156
Bacteria:Acidobacteriota:Acidobacteriae:Acidobacteriales:Acidobacteriaceae_(Subgroup_1):Occallatibacter	53	0	0	81	0	187	0	0	29	0	81	0	0	153	59	273	39	105	51	50	0	422	364	290	0	788	0	0	0	113	609
Bacteria:Acidobacteriota:Acidobacteriae:Acidobacteriales:Acidobacteriaceae_(Subgroup_1):Telmatobacter	0	0	0	0	0	31	0	0	0	0	0	0	0	0	0	0	0	0	0	0	0	99	65	29	0	138	0	0	0	35	48
Bacteria:Acidobacteriota:Acidobacteriae:Acidobacteriales:Acidobacteriaceae_(Subgroup_1):Terracidiphilus	24	36	40	0	0	51	0	0	19	0	30	0	0	109	78	204	21	22	45	44	0	106	160	63	0	183	0	0	0	78	101
Bacteria:Acidobacteriota:Acidobacteriae:Acidobacteriales:Acidobacteriaceae_(Subgroup_1):Terriglobus	0	0	0	0	0	0	0	0	24	0	0	0	0	0	0	0	0	0	0	0	0	0	0	0	0	0	0	0	0	0	0
Bacteria:Acidobacteriota:Acidobacteriae:Acidobacteriales:Acidobacteriaceae_(Subgroup_1):uncultured	13	70	79	0	11	30	0	0	109	0	35	0	0	40	51	68	12	0	52	49	0	193	133	96	0	128	18	0	94	113	168
Bacteria:Acidobacteriota:Acidobacteriae:Acidobacteriales:Acidobacteriaceae_(Subgroup_1)Unknown	23	0	0	0	0	74	0	0	120	0	48	0	0	161	56	318	30	51	154	141	0	420	319	494	0	672	0	0	37	113	471
Bacteria:Acidobacteriota:Acidobacteriae:Acidobacteriales:Acidobacteriales:Acidobacteriales	0	0	15	0	0	0	0	0	0	0	0	0	0	0	0	0	0	0	0	0	0	0	0	0	0	0	0	0	0	0	0
Bacteria:Acidobacteriota:Acidobacteriae:Acidobacteriales:Koribacteraceae:Candidatus_Koribacter	42	0	70	94	55	373	0	26	69	0	139	0	0	527	384	868	146	121	630	533	68	1317	717	1544	0	1112	0	0	0	534	131
Bacteria:Acidobacteriota:Acidobacteriae:Acidobacteriales:uncultured:uncultured	760	673	886	1760	468	2219	34	151	1301	378	1361	115	104	3054	3786	4684	1841	1696	3571	3623	557	4264	5336	4510	42	5732	446	50	476	4537	1526
Bacteria:Acidobacteriota:Acidobacteriae:AcidobacterialesUnknownUnknown	252	139	77	402	90	186	0	0	76	0	193	24	0	353	310	338	118	182	302	359	0	456	624	471	0	207	56	0	152	297	117
Bacteria:Acidobacteriota:Acidobacteriae:AKIW659:AKIW659:AKIW659	0	0	0	0	3	0	0	0	0	0	11	0	0	0	0	0	0	0	0	0	0	0	0	0	0	4	0	0	0	0	0
Bacteria:Acidobacteriota:Acidobacteriae:Bryobacterales:Bryobacteraceae:Bryobacter	638	452	1386	773	283	880	23	124	770	241	399	211	415	1170	1217	1712	535	575	1354	2125	542	1405	1580	2097	363	2085	575	679	809	1708	760
Bacteria:Acidobacteriota:Acidobacteriae:Elev-16S-1166:Elev-16S-1166:Elev-16S-1166	19	0	0	38	33	0	0	0	0	0	0	0	15	0	17	0	0	0	0	0	25	0	0	0	19	0	0	13	16	0	0
Bacteria:Acidobacteriota:Acidobacteriae:PAUC26f:PAUC26f:PAUC26f	2	0	0	0	0	0	0	0	0	0	0	0	3	0	0	0	0	0	0	0	0	0	0	0	0	0	0	2	0	0	0
Bacteria:Acidobacteriota:Acidobacteriae:Solibacterales:Solibacteraceae:Candidatus_Solibacter	896	963	900	1148	794	678	74	256	889	504	810	249	373	1861	2138	3377	1231	1224	2118	2138	850	2194	2105	2869	351	3581	622	254	669	2813	528
Bacteria:Acidobacteriota:Acidobacteriae:Subgroup_12:Subgroup_12:Subgroup_12	0	0	0	0	0	0	0	0	0	0	0	0	0	0	0	0	0	0	0	0	0	0	0	2	0	0	0	0	2	0	0
Bacteria:Acidobacteriota:Acidobacteriae:Subgroup_13:Subgroup_13:Subgroup_13	10	0	11	16	0	41	0	0	9	0	0	0	0	22	34	66	0	6	0	36	0	162	113	96	0	50	0	0	0	36	26
Bacteria:Acidobacteriota:Acidobacteriae:Subgroup_15:Subgroup_15:Subgroup_15	0	0	0	0	0	0	0	0	0	0	0	0	0	0	0	0	0	4	0	0	0	17	0	0	0	0	0	0	0	0	0
Bacteria:Acidobacteriota:Acidobacteriae:Subgroup_2:Subgroup_2:Subgroup_2	349	441	79	383	493	3929	20	111	284	137	618	39	74	4191	4400	4450	813	2115	4219	8506	460	8839	6804	7553	27	18603	254	0	108	5067	3143
Bacteria:Acidobacteriota:AcidobacteriaeUnknownUnknownUnknown	0	10	34	14	0	0	0	0	10	0	12	0	39	0	0	18	6	3	41	11	0	38	83	0	17	0	0	0	34	5	0
Bacteria:Acidobacteriota:AT-s3-28:AT-s3-28:AT-s3-28:AT-s3-28	0	0	0	0	0	0	0	0	0	0	0	0	0	0	0	0	0	0	0	0	0	0	0	0	4	0	0	0	0	0	0
Bacteria:Acidobacteriota:Blastocatellia:11-24:11-24:11-24	199	163	118	251	207	37	31	146	89	98	25	58	222	31	50	42	110	96	76	106	143	89	32	83	461	0	165	156	289	236	31
Bacteria:Acidobacteriota:Blastocatellia:Blastocatellales:Blastocatellaceae:Aridibacter	125	109	114	65	44	0	12	59	0	42	0	26	98	0	0	0	44	22	0	0	86	0	0	0	65	0	91	149	91	0	0
Bacteria:Acidobacteriota:Blastocatellia:Blastocatellales:Blastocatellaceae:Blastocatella	16	22	0	24	0	0	0	0	0	0	0	0	0	0	0	0	0	0	0	0	0	8	0	0	0	0	22	22	23	0	0
Bacteria:Acidobacteriota:Blastocatellia:Blastocatellales:Blastocatellaceae:Blastocatellaceae	19	0	0	14	18	0	0	0	0	0	16	0	46	0	0	0	36	17	19	0	42	0	0	0	22	0	18	11	59	0	0
Bacteria:Acidobacteriota:Blastocatellia:Blastocatellales:Blastocatellaceae:JGI_0001001-H03	0	0	92	72	0	0	0	0	0	0	28	0	11	28	0	0	37	57	41	0	58	0	20	0	0	0	39	0	49	89	27
Bacteria:Acidobacteriota:Blastocatellia:Blastocatellales:Blastocatellaceae:Stenotrophobacter	88	6	0	0	17	0	0	0	0	0	0	0	36	0	0	0	0	0	61	56	63	30	0	0	28	0	0	0	17	0	0
Bacteria:Acidobacteriota:Blastocatellia:Blastocatellales:Blastocatellaceae:Tellurimicrobium	0	38	0	0	0	0	0	0	53	0	0	0	0	0	0	0	0	0	0	0	0	0	0	0	0	0	0	0	0	0	0
Bacteria:Acidobacteriota:Blastocatellia:Blastocatellales:Blastocatellaceae:uncultured	39	73	36	82	64	0	18	51	31	65	14	67	57	0	18	12	57	22	0	0	61	0	0	0	68	0	89	87	42	42	0
Bacteria:Acidobacteriota:Blastocatellia:Blastocatellales:BlastocatellaceaeUnknown	101	155	223	118	71	0	0	53	89	60	57	111	165	0	46	0	79	92	0	0	112	0	27	0	36	0	141	145	136	76	0
Bacteria:Acidobacteriota:Blastocatellia:DS-100:DS-100:DS-100	18	20	36	16	17	0	0	0	0	13	0	8	12	4	0	0	0	17	0	0	7	6	0	0	0	0	0	12	42	0	0
Bacteria:Acidobacteriota:Blastocatellia:Elev-16S-573:Elev-16S-573:Elev-16S-573	183	683	514	452	151	0	0	81	306	72	0	290	43	0	0	0	49	95	78	64	0	0	0	0	73	0	148	211	296	182	0
Bacteria:Acidobacteriota:Blastocatellia:Pyrinomonadales:Pyrinomonadaceae:RB41	2556	3531	5226	3323	1164	37	472	906	1192	1579	445	2087	1044	178	217	102	850	803	392	66	1620	167	196	87	1460	118	2171	2832	2918	689	22
Bacteria:Acidobacteriota:BlastocatelliaUnknownUnknownUnknown	183	377	273	307	141	0	0	40	52	61	0	131	0	0	0	0	99	55	24	0	70	0	9	0	79	0	48	54	316	64	0
Bacteria:Acidobacteriota:FFCH5909:FFCH5909:FFCH5909:FFCH5909	0	0	0	0	0	0	0	0	0	0	0	0	0	0	2	0	0	0	0	0	0	0	0	0	0	0	0	0	0	0	0
Bacteria:Acidobacteriota:Holophagae:Holophagales:Holophagaceae:Geothrix	0	0	0	0	0	0	0	0	0	0	0	0	0	0	0	0	0	0	0	0	0	0	0	0	0	0	0	0	0	3	0
Bacteria:Acidobacteriota:Holophagae:Holophagales:Holophagaceae:Holophaga	0	0	0	0	0	0	0	0	0	0	0	0	0	22	21	0	0	0	0	43	0	0	0	5	0	0	0	0	0	0	0
Bacteria:Acidobacteriota:Holophagae:Holophagales:HolophagaceaeUnknown	0	0	0	0	0	0	0	0	0	0	0	0	0	0	0	0	0	0	5	0	0	0	0	0	0	0	0	0	0	0	0
Bacteria:Acidobacteriota:Holophagae:Subgroup_7:Subgroup_7:Subgroup_7	250	426	445	602	176	17	23	45	242	142	137	177	222	144	164	40	137	190	280	146	241	31	49	72	120	0	249	120	543	228	10
Bacteria:Acidobacteriota:Subgroup_11:Subgroup_11:Subgroup_11:Subgroup_11	47	16	0	18	45	0	7	17	0	11	0	7	11	0	4	0	22	21	7	0	0	0	4	0	35	0	5	14	0	30	0
Bacteria:Acidobacteriota:Subgroup_18:Subgroup_18:Subgroup_18:Subgroup_18	0	0	0	0	0	0	5	4	0	0	0	0	0	0	0	0	3	0	0	0	0	0	0	0	30	0	0	10	0	5	0
Bacteria:Acidobacteriota:Subgroup_22:Subgroup_22:Subgroup_22:Subgroup_22	62	19	0	30	48	0	25	0	0	11	0	8	0	0	6	0	10	44	25	0	0	0	0	2	41	0	18	0	11	31	0
Bacteria:Acidobacteriota:Subgroup_25:Subgroup_25:Subgroup_25:Subgroup_25	17	10	0	6	40	0	0	13	4	12	0	17	9	0	0	0	10	7	0	0	6	0	0	0	17	0	15	15	0	15	0
Bacteria:Acidobacteriota:Subgroup_5:Subgroup_5:Subgroup_5:Subgroup_5	304	203	128	143	345	0	44	97	67	77	48	73	98	112	101	108	254	213	200	77	84	190	212	166	154	118	128	99	86	459	39
Bacteria:Acidobacteriota:Thermoanaerobaculia:Thermoanaerobaculales:Thermoanaerobaculaceae:Subgroup_10	184	127	94	237	68	18	55	43	0	130	32	80	155	65	94	62	113	61	180	84	107	43	43	93	108	24	189	144	245	101	16
Bacteria:Acidobacteriota:Vicinamibacteria:Subgroup_17:Subgroup_17:Subgroup_17	229	132	77	135	176	0	73	39	24	97	16	76	224	69	58	0	93	143	229	62	209	13	21	34	226	21	130	51	201	72	0
Bacteria:Acidobacteriota:Vicinamibacteria:Subgroup_9:Subgroup_9:Subgroup_9	3	0	0	0	9	0	0	0	0	0	0	0	0	0	0	0	0	0	0	0	0	0	0	0	0	0	0	0	0	0	0
Bacteria:Acidobacteriota:Vicinamibacteria:Vicinamibacterales:uncultured:uncultured	4942	3273	2714	3047	3297	280	813	1679	860	1575	678	1957	3305	1687	2486	1078	2911	2786	2484	1701	3038	1131	1774	1085	3588	441	3359	2575	1999	4425	270
Bacteria:Acidobacteriota:Vicinamibacteria:Vicinamibacterales:Vicinamibacteraceae:Luteitalea	0	0	0	0	23	0	4	0	0	0	0	14	0	0	0	0	6	0	0	0	0	0	11	0	14	0	0	0	0	17	0
Bacteria:Acidobacteriota:Vicinamibacteria:Vicinamibacterales:Vicinamibacteraceae:uncultured	193	95	80	83	125	0	60	67	25	65	33	53	221	43	53	0	122	40	0	38	161	31	0	25	122	0	154	90	79	39	0
Bacteria:Acidobacteriota:Vicinamibacteria:Vicinamibacterales:Vicinamibacteraceae:Vicinamibacter	65	139	151	64	37	0	0	45	26	78	40	60	118	0	0	0	32	26	0	0	120	0	37	0	74	0	76	57	56	61	22
Bacteria:Acidobacteriota:Vicinamibacteria:Vicinamibacterales:Vicinamibacteraceae:Vicinamibacteraceae	2970	1502	938	1422	1345	58	473	1106	224	775	250	1103	2090	395	378	152	1000	779	303	149	1079	195	265	105	2204	102	1896	1860	744	871	64
Bacteria:Acidobacteriota:Vicinamibacteria:Vicinamibacterales:VicinamibacteraceaeUnknown	138	58	53	69	75	0	28	39	0	47	0	69	53	0	0	0	42	21	40	0	43	0	0	27	68	0	157	230	56	60	0
Bacteria:Acidobacteriota:Vicinamibacteria:VicinamibacteralesUnknownUnknown	0	14	22	19	32	0	0	0	0	0	0	0	0	0	0	0	0	24	0	0	0	0	0	0	36	0	30	33	0	37	0
Bacteria:AcidobacteriotaUnknownUnknownUnknownUnknown	0	0	0	0	0	0	0	0	0	0	0	0	0	0	0	0	0	0	0	0	0	0	0	0	0	0	12	0	0	0	7
Bacteria:Actinobacteriota:Acidimicrobiia:Acidimicrobiales:Acidimicrobiaceae:uncultured	11	0	14	22	0	0	0	0	17	0	0	0	0	0	0	0	0	0	0	0	0	0	0	0	0	0	0	0	13	0	0
Bacteria:Actinobacteriota:Acidimicrobiia:Actinomarinales:uncultured:uncultured	30	0	0	3	0	0	0	0	0	0	2	0	18	0	0	0	0	4	0	0	0	0	0	0	38	0	13	22	0	0	0
Bacteria:Actinobacteriota:Acidimicrobiia:IMCC26256:IMCC26256:IMCC26256	362	497	410	281	465	97	206	159	216	160	132	234	454	273	416	208	383	249	336	358	499	88	180	138	664	61	544	409	360	377	57
Bacteria:Actinobacteriota:Acidimicrobiia:Microtrichales:Iamiaceae:Iamia	22	22	5	12	13	0	17	43	0	25	24	0	81	0	0	0	16	0	0	0	79	0	0	0	160	0	47	25	25	0	0
Bacteria:Actinobacteriota:Acidimicrobiia:Microtrichales:Ilumatobacteraceae:CL500-29_marine_group	0	0	0	0	0	0	0	0	22	13	8	9	0	0	0	0	0	0	0	0	16	0	0	0	0	0	0	0	10	0	0
Bacteria:Actinobacteriota:Acidimicrobiia:Microtrichales:Ilumatobacteraceae:Ilumatobacter	0	0	0	0	27	0	0	0	0	0	0	0	0	0	0	0	0	0	0	0	11	0	0	0	0	0	0	0	0	0	0
Bacteria:Actinobacteriota:Acidimicrobiia:Microtrichales:Ilumatobacteraceae:uncultured	33	42	18	0	0	0	24	0	0	24	0	0	54	16	15	0	0	0	20	0	28	0	0	0	85	0	40	40	24	0	0
Bacteria:Actinobacteriota:Acidimicrobiia:Microtrichales:IlumatobacteraceaeUnknown	15	41	22	28	27	0	0	18	0	22	20	0	22	11	36	18	47	33	31	33	59	9	13	0	27	0	21	17	26	33	0
Bacteria:Actinobacteriota:Acidimicrobiia:Microtrichales:Microtrichaceae:uncultured	5	0	0	0	6	0	6	0	0	0	0	0	9	0	7	0	0	6	0	0	16	0	0	0	6	0	0	0	0	0	0
Bacteria:Actinobacteriota:Acidimicrobiia:Microtrichales:Microtrichales:Microtrichales	0	104	0	60	0	0	0	0	0	0	0	0	0	46	0	0	0	0	60	0	35	0	0	0	0	0	0	0	74	0	0
Bacteria:Actinobacteriota:Acidimicrobiia:Microtrichales:uncultured:uncultured	43	0	32	0	15	0	11	11	0	0	14	79	135	0	0	0	28	13	0	0	56	0	42	0	373	0	182	62	18	0	0
Bacteria:Actinobacteriota:Acidimicrobiia:MicrotrichalesUnknownUnknown	54	0	73	0	73	0	0	0	87	0	14	0	0	0	100	0	20	57	0	0	0	0	0	0	6	0	7	47	0	83	0
Bacteria:Actinobacteriota:Acidimicrobiia:uncultured:uncultured:uncultured	16	20	35	20	10	100	0	0	5	7	3	0	12	35	44	81	0	0	0	44	6	19	0	20	7	0	11	13	20	0	16
Bacteria:Actinobacteriota:AcidimicrobiiaUnknownUnknownUnknown	60	51	68	57	29	0	60	9	16	90	0	46	103	34	42	0	0	24	30	0	68	0	0	0	266	7	53	100	0	70	11
Bacteria:Actinobacteriota:Actinobacteria:0319-7L14:0319-7L14:0319-7L14	24	24	115	0	0	0	0	0	0	0	0	8	0	0	0	0	0	0	0	0	0	0	4	0	0	0	10	14	0	0	0
Bacteria:Actinobacteriota:Actinobacteria:Catenulisporales:Actinospicaceae:Actinospica	0	0	0	0	0	24	0	0	27	0	31	0	0	28	46	51	22	0	0	33	0	62	68	66	0	115	0	0	0	0	43
Bacteria:Actinobacteriota:Actinobacteria:Catenulisporales:Catenulisporaceae:Catenulispora	0	12	0	0	0	0	0	0	11	0	17	0	0	33	32	26	0	8	24	94	0	42	74	55	0	22	0	0	6	14	4
Bacteria:Actinobacteriota:Actinobacteria:Corynebacteriales:Corynebacteriales_Incertae_Sedis:Tomitella	0	0	0	0	0	0	0	0	0	0	0	0	0	0	0	0	0	0	0	0	0	0	0	0	11	0	0	0	9	0	0
Bacteria:Actinobacteriota:Actinobacteria:Corynebacteriales:Mycobacteriaceae:Mycobacterium	314	347	439	220	199	73	70	112	495	137	113	176	308	161	287	219	189	210	240	152	449	353	489	179	557	713	256	200	719	264	219
Bacteria:Actinobacteriota:Actinobacteria:Corynebacteriales:Nocardiaceae:Nocardia	0	0	0	0	0	0	0	0	0	0	0	0	0	9	0	0	0	0	0	0	0	18	30	10	10	23	0	0	0	0	0
Bacteria:Actinobacteriota:Actinobacteria:Corynebacteriales:Nocardiaceae:Rhodococcus	71	0	0	23	15	0	0	12	43	20	0	18	59	0	63	16	41	17	0	0	9	0	13	0	59	0	37	0	0	24	0
Bacteria:Actinobacteriota:Actinobacteria:Corynebacteriales:Nocardiaceae:Smaragdicoccus	0	0	0	0	0	0	0	0	0	0	0	0	0	0	0	0	0	0	0	0	0	0	0	0	0	0	3	0	0	0	0
Bacteria:Actinobacteriota:Actinobacteria:Corynebacteriales:Nocardiaceae:Williamsia	0	0	0	0	0	0	0	0	0	0	0	0	8	0	0	0	0	0	0	0	0	0	0	0	0	0	0	13	0	0	0
Bacteria:Actinobacteriota:Actinobacteria:Euzebyales:Euzebyaceae:uncultured	0	0	0	0	0	0	0	0	0	0	0	0	0	0	0	0	0	0	0	0	0	0	0	0	7	0	0	0	0	0	0
Bacteria:Actinobacteriota:Actinobacteria:Frankiales:Acidothermaceae:Acidothermus	438	821	236	607	467	1767	0	121	1282	250	1228	109	161	2824	2328	3604	1038	439	1270	1067	687	3284	4227	1629	56	3151	384	30	87	2921	1534
Bacteria:Actinobacteriota:Actinobacteria:Frankiales:Cryptosporangiaceae:Cryptosporangium	0	12	0	0	12	0	0	0	12	7	5	0	0	0	16	0	9	0	0	0	27	8	8	13	0	17	14	20	16	18	0
Bacteria:Actinobacteriota:Actinobacteria:Frankiales:Frankiaceae:Frankia	0	31	0	47	0	0	10	0	0	0	0	0	0	0	0	0	0	0	0	0	27	0	0	0	0	0	0	0	41	0	0
Bacteria:Actinobacteriota:Actinobacteria:Frankiales:Frankiaceae:Jatrophihabitans	116	247	100	71	67	0	55	69	372	87	145	111	147	86	44	99	113	137	95	42	250	75	84	22	98	0	184	109	0	249	73
Bacteria:Actinobacteriota:Actinobacteria:Frankiales:Frankiales:Frankiales	43	0	0	0	0	0	0	0	0	0	0	0	0	0	0	0	0	0	0	0	5	0	0	0	0	0	0	0	0	0	0
Bacteria:Actinobacteriota:Actinobacteria:Frankiales:Geodermatophilaceae:Blastococcus	35	54	160	98	14	0	25	15	36	39	28	83	47	28	36	15	18	45	30	28	77	0	18	21	30	0	258	208	189	26	0
Bacteria:Actinobacteriota:Actinobacteria:Frankiales:Geodermatophilaceae:Geodermatophilus	56	29	73	26	0	0	9	0	35	0	19	13	0	0	31	0	0	0	15	0	0	0	0	0	9	6	73	41	269	0	0
Bacteria:Actinobacteriota:Actinobacteria:Frankiales:Geodermatophilaceae:Modestobacter	0	0	63	35	0	0	0	0	0	0	0	0	0	0	0	0	0	0	0	0	0	0	0	0	0	21	0	0	69	0	0
Bacteria:Actinobacteriota:Actinobacteria:Frankiales:GeodermatophilaceaeUnknown	15	27	57	20	0	0	0	0	0	13	0	28	23	0	0	0	0	25	0	36	22	0	0	0	0	0	48	77	60	0	0
Bacteria:Actinobacteriota:Actinobacteria:Frankiales:Nakamurellaceae:Nakamurella	19	0	0	15	0	0	0	0	0	0	0	0	0	0	0	0	0	33	0	0	0	0	0	0	0	0	0	0	0	0	0
Bacteria:Actinobacteriota:Actinobacteria:Frankiales:Sporichthyaceae:Sporichthya	0	0	15	0	36	0	0	0	0	0	0	0	0	0	0	0	0	0	0	0	6	7	16	0	7	0	8	0	13	0	11
Bacteria:Actinobacteriota:Actinobacteria:Frankiales:Sporichthyaceae:uncultured	38	0	0	17	0	0	0	0	0	25	15	0	50	3	0	10	0	8	0	0	60	0	0	0	32	0	50	0	0	0	0
Bacteria:Actinobacteriota:Actinobacteria:Frankiales:uncultured:uncultured	0	0	27	0	0	0	0	0	33	0	0	0	0	0	0	0	0	0	0	0	0	0	0	0	0	0	0	0	0	0	0
Bacteria:Actinobacteriota:Actinobacteria:FrankialesUnknownUnknown	0	0	28	0	55	0	0	0	73	73	0	0	0	0	0	0	116	0	0	33	121	0	0	0	0	0	55	0	0	0	0
Bacteria:Actinobacteriota:Actinobacteria:Glycomycetales:Glycomycetaceae:Glycomyces	0	0	0	0	0	0	0	0	0	0	0	0	0	0	0	0	0	0	0	0	0	0	0	0	6	0	0	0	0	0	0
Bacteria:Actinobacteriota:Actinobacteria:Kineosporiales:Kineosporiaceae:Angustibacter	0	0	26	15	0	0	0	0	14	0	0	9	0	23	0	9	0	0	13	0	13	0	0	22	0	0	28	17	0	7	0
Bacteria:Actinobacteriota:Actinobacteria:Kineosporiales:Kineosporiaceae:Kineosporia	0	0	0	23	0	0	0	0	0	22	41	0	0	0	41	0	0	0	0	0	22	0	0	0	0	0	0	0	0	0	0
Bacteria:Actinobacteriota:Actinobacteria:Kineosporiales:KineosporiaceaeUnknown	60	97	112	37	43	0	21	17	102	21	0	35	69	0	0	30	43	37	0	0	60	18	0	0	38	26	73	58	177	34	0
Bacteria:Actinobacteriota:Actinobacteria:Micrococcales:Bogoriellaceae:Georgenia	0	0	47	0	0	0	0	0	0	0	0	0	0	0	0	0	0	0	0	0	0	0	0	0	0	0	0	0	0	0	0
Bacteria:Actinobacteriota:Actinobacteria:Micrococcales:Cellulomonadaceae:Cellulomonas	0	0	0	0	0	0	0	0	27	0	0	0	0	0	0	0	0	0	0	0	21	0	0	0	0	0	0	0	23	0	0
Bacteria:Actinobacteriota:Actinobacteria:Micrococcales:Intrasporangiaceae:Terrabacter	0	0	17	0	0	0	0	0	0	0	7	0	0	0	13	0	0	0	0	0	0	0	0	0	0	0	9	0	18	0	0
Bacteria:Actinobacteriota:Actinobacteria:Micrococcales:IntrasporangiaceaeUnknown	36	44	0	17	24	0	35	19	77	0	12	27	23	14	23	14	39	24	0	0	28	0	19	0	65	11	95	71	0	28	0
Bacteria:Actinobacteriota:Actinobacteria:Micrococcales:Microbacteriaceae:Agromyces	55	24	13	25	22	0	19	0	0	8	0	19	30	0	15	0	14	0	0	0	0	0	0	0	86	0	37	32	0	36	0
Bacteria:Actinobacteriota:Actinobacteria:Micrococcales:Microbacteriaceae:Leifsonia	0	0	0	0	0	0	0	0	0	0	0	0	0	0	0	0	0	38	0	0	0	0	0	0	0	0	0	0	30	0	0
Bacteria:Actinobacteriota:Actinobacteria:Micrococcales:Microbacteriaceae:Lysinimonas	0	0	0	0	0	0	0	0	0	0	0	0	82	0	0	0	0	0	0	0	0	0	0	0	0	0	0	0	0	0	0
Bacteria:Actinobacteriota:Actinobacteria:Micrococcales:Microbacteriaceae:Microbacterium	55	0	19	0	0	0	16	23	0	0	0	0	0	0	21	0	28	0	0	0	26	18	48	0	62	0	46	31	21	0	0
Bacteria:Actinobacteriota:Actinobacteria:Micrococcales:MicrobacteriaceaeUnknown	27	0	0	21	12	0	0	0	0	24	30	20	17	34	23	42	0	28	51	42	91	0	31	40	0	0	0	0	0	0	0
Bacteria:Actinobacteriota:Actinobacteria:Micrococcales:Micrococcaceae:Arthrobacter	0	0	0	20	0	0	0	0	0	0	0	0	0	0	21	0	0	0	0	0	0	0	0	0	16	0	29	0	0	48	0
Bacteria:Actinobacteriota:Actinobacteria:Micrococcales:Micrococcaceae:Citricoccus	0	0	10	0	0	0	0	0	0	0	0	0	0	0	0	0	0	0	0	0	0	0	0	0	0	0	0	0	0	0	0
Bacteria:Actinobacteriota:Actinobacteria:Micrococcales:MicrococcaceaeUnknown	109	56	172	95	11	0	8	24	35	93	32	31	37	22	28	10	28	54	24	20	28	18	23	29	45	16	90	152	37	35	0
Bacteria:Actinobacteriota:Actinobacteria:Micrococcales:Promicromonosporaceae:Cellulosimicrobium	30	0	0	0	0	0	0	0	0	0	0	0	0	0	0	0	0	0	0	0	0	0	0	0	0	0	0	0	0	0	0
Bacteria:Actinobacteriota:Actinobacteria:Micrococcales:Promicromonosporaceae:Promicromonospora	0	0	0	0	0	0	0	0	0	0	7	0	17	0	0	0	0	0	0	0	0	0	20	0	21	0	16	0	0	0	0
Bacteria:Actinobacteriota:Actinobacteria:Micrococcales:PromicromonosporaceaeUnknown	0	15	14	0	0	0	10	0	81	0	0	19	0	0	0	0	0	0	0	0	0	0	30	0	0	0	26	52	37	0	0
Bacteria:Actinobacteriota:Actinobacteria:MicrococcalesUnknownUnknown	0	0	0	0	0	0	0	0	0	0	0	0	0	0	0	0	0	0	0	0	0	0	40	0	0	0	0	0	0	0	0
Bacteria:Actinobacteriota:Actinobacteria:Micromonosporales:Micromonosporaceae:Actinocatenispora	0	0	0	0	0	0	0	0	0	0	0	0	0	0	0	0	0	0	0	0	0	0	0	0	0	0	0	0	0	6	10
Bacteria:Actinobacteriota:Actinobacteria:Micromonosporales:Micromonosporaceae:Actinoplanes	102	88	215	27	38	0	0	27	0	90	141	83	284	80	80	86	153	62	17	38	175	26	0	21	93	0	100	126	117	46	17
Bacteria:Actinobacteriota:Actinobacteria:Micromonosporales:Micromonosporaceae:Asanoa	68	0	0	43	0	0	0	0	0	35	0	50	192	0	0	0	0	0	0	0	219	0	0	0	127	0	54	44	0	0	0
Bacteria:Actinobacteriota:Actinobacteria:Micromonosporales:Micromonosporaceae:Catellatospora	0	0	0	0	0	0	0	0	0	7	0	0	0	0	0	0	0	0	0	0	0	0	0	0	0	0	0	0	0	0	0
Bacteria:Actinobacteriota:Actinobacteria:Micromonosporales:Micromonosporaceae:Dactylosporangium	68	89	103	43	0	0	0	13	30	55	59	60	78	122	75	141	86	48	25	33	179	120	160	0	42	0	82	42	188	328	20
Bacteria:Actinobacteriota:Actinobacteria:Micromonosporales:Micromonosporaceae:Hamadaea	10	52	0	0	52	0	13	25	21	34	0	17	0	0	0	0	41	43	20	0	97	0	0	0	42	0	38	34	7	0	0
Bacteria:Actinobacteriota:Actinobacteria:Micromonosporales:Micromonosporaceae:Longispora	0	0	0	0	0	0	0	0	0	0	0	0	0	0	0	0	0	0	0	0	0	0	0	0	0	0	0	0	8	0	0
Bacteria:Actinobacteriota:Actinobacteria:Micromonosporales:Micromonosporaceae:Luedemannella	26	54	0	30	63	0	35	0	0	0	42	16	48	49	58	0	92	84	128	71	141	41	58	0	39	0	35	0	57	184	0
Bacteria:Actinobacteriota:Actinobacteria:Micromonosporales:Micromonosporaceae:Micromonospora	0	0	28	0	0	0	0	0	0	0	27	0	0	0	0	0	0	0	0	0	60	0	0	0	0	0	45	0	29	0	0
Bacteria:Actinobacteriota:Actinobacteria:Micromonosporales:Micromonosporaceae:Phytomonospora	4	3	4	0	3	0	0	0	3	0	0	0	5	0	0	2	0	0	0	0	4	0	520	0	0	0	0	0	0	0	0
Bacteria:Actinobacteriota:Actinobacteria:Micromonosporales:Micromonosporaceae:Planosporangium	0	0	56	0	0	0	0	0	0	0	0	0	0	0	0	0	0	0	0	0	0	0	0	0	0	0	0	0	0	0	0
Bacteria:Actinobacteriota:Actinobacteria:Micromonosporales:Micromonosporaceae:Rhizocola	13	15	0	18	0	0	6	0	0	0	0	28	25	0	0	0	0	0	0	0	18	0	0	0	14	0	11	0	5	0	0
Bacteria:Actinobacteriota:Actinobacteria:Micromonosporales:Micromonosporaceae:Salinispora	0	0	0	0	0	0	0	0	35	0	0	0	0	0	0	0	0	0	0	0	0	0	0	0	0	0	0	0	0	0	0
Bacteria:Actinobacteriota:Actinobacteria:Micromonosporales:Micromonosporaceae:Stackebrandtia	0	0	0	0	0	0	0	0	0	0	0	0	5	0	0	0	0	0	0	0	0	0	0	0	0	0	0	0	0	0	0
Bacteria:Actinobacteriota:Actinobacteria:Micromonosporales:Micromonosporaceae:uncultured	29	27	12	0	20	21	9	0	9	0	6	29	52	0	0	0	17	0	64	0	85	0	0	0	67	0	69	58	24	182	0
Bacteria:Actinobacteriota:Actinobacteria:Micromonosporales:Micromonosporaceae:Virgisporangium	104	67	71	51	39	0	19	32	0	37	0	72	178	0	0	0	46	0	0	0	102	0	0	53	92	0	83	79	48	0	0
Bacteria:Actinobacteriota:Actinobacteria:Micromonosporales:MicromonosporaceaeUnknown	552	990	629	454	396	0	164	214	633	271	210	436	714	159	277	206	508	238	347	0	1094	295	570	118	422	96	478	452	644	974	158
Bacteria:Actinobacteriota:Actinobacteria:Propionibacteriales:Nocardioidaceae:Actinopolymorpha	0	0	0	0	0	0	0	0	0	0	0	0	0	0	0	0	0	0	0	0	0	0	0	0	0	0	0	0	0	2	2
Bacteria:Actinobacteriota:Actinobacteria:Propionibacteriales:Nocardioidaceae:Aeromicrobium	0	15	29	7	0	0	14	0	0	9	0	9	42	0	0	0	0	0	0	0	0	0	0	0	13	0	0	0	0	0	0
Bacteria:Actinobacteriota:Actinobacteria:Propionibacteriales:Nocardioidaceae:Kribbella	76	128	295	64	57	11	41	41	47	71	38	104	146	26	36	14	78	34	0	0	224	16	81	0	204	19	138	133	28	92	15
Bacteria:Actinobacteriota:Actinobacteria:Propionibacteriales:Nocardioidaceae:Marmoricola	40	0	42	20	11	21	49	37	9	80	0	9	97	0	0	0	68	33	37	43	89	0	41	50	41	0	81	111	39	76	0
Bacteria:Actinobacteriota:Actinobacteria:Propionibacteriales:Nocardioidaceae:Mumia	9	0	0	0	0	0	0	0	0	0	0	0	0	0	0	0	0	0	0	0	0	0	0	0	0	0	0	5	0	0	0
Bacteria:Actinobacteriota:Actinobacteria:Propionibacteriales:Nocardioidaceae:Nocardioides	526	305	341	193	234	16	141	127	308	220	72	163	483	146	173	97	221	108	60	24	472	75	131	49	490	49	631	630	314	140	25
Bacteria:Actinobacteriota:Actinobacteria:Propionibacteriales:NocardioidaceaeUnknown	0	75	0	65	9	0	0	0	0	0	40	65	0	0	0	0	0	0	0	0	0	0	0	0	0	0	134	35	0	0	0
Bacteria:Actinobacteriota:Actinobacteria:Propionibacteriales:Propionibacteriaceae:Microlunatus	32	88	36	24	28	0	37	13	60	47	0	62	60	9	12	0	15	13	0	8	29	9	0	0	94	0	54	286	12	19	4
Bacteria:Actinobacteriota:Actinobacteria:Pseudonocardiales:Pseudonocardiaceae:Actinomycetospora	22	0	0	0	0	0	0	0	57	0	0	14	25	0	0	0	0	0	0	0	18	0	0	0	0	0	18	21	0	0	0
Bacteria:Actinobacteriota:Actinobacteria:Pseudonocardiales:Pseudonocardiaceae:Actinophytocola	110	146	110	48	23	0	27	58	0	53	85	181	424	0	19	26	56	0	35	0	335	0	0	0	90	0	81	97	24	28	36
Bacteria:Actinobacteriota:Actinobacteria:Pseudonocardiales:Pseudonocardiaceae:Amycolatopsis	21	56	231	72	0	0	0	0	55	23	45	0	42	28	0	0	16	30	25	0	82	0	57	0	26	0	42	23	86	24	29
Bacteria:Actinobacteriota:Actinobacteria:Pseudonocardiales:Pseudonocardiaceae:Crossiella	164	120	302	88	49	105	0	0	106	30	42	103	102	55	93	69	82	105	0	55	102	0	136	104	102	0	91	197	57	85	0
Bacteria:Actinobacteriota:Actinobacteria:Pseudonocardiales:Pseudonocardiaceae:Kibdelosporangium	37	54	176	30	0	0	21	0	0	0	23	31	67	0	0	0	33	0	0	0	59	0	17	0	0	0	35	24	70	0	0
Bacteria:Actinobacteriota:Actinobacteria:Pseudonocardiales:Pseudonocardiaceae:Kutzneria	0	0	8	5	0	0	0	0	8	0	7	0	0	13	9	0	0	16	0	0	0	44	15	0	0	20	0	0	0	15	0
Bacteria:Actinobacteriota:Actinobacteria:Pseudonocardiales:Pseudonocardiaceae:Lechevalieria	38	44	163	31	0	0	16	0	0	20	0	29	33	37	0	0	24	0	0	0	63	0	0	0	33	0	0	22	0	0	0
Bacteria:Actinobacteriota:Actinobacteria:Pseudonocardiales:Pseudonocardiaceae:Pseudonocardia	350	334	349	173	125	0	81	107	141	194	117	224	383	98	194	78	183	126	85	53	507	29	89	0	296	44	339	304	225	169	40
Bacteria:Actinobacteriota:Actinobacteria:Pseudonocardiales:Pseudonocardiaceae:Umezawaea	0	0	0	18	0	0	0	0	0	0	0	0	0	0	0	0	0	0	0	0	10	0	0	0	0	0	0	0	0	0	0
Bacteria:Actinobacteriota:Actinobacteria:Pseudonocardiales:PseudonocardiaceaeUnknown	45	68	225	46	24	0	0	0	49	65	10	43	42	16	0	61	14	0	0	64	91	120	72	0	59	215	56	54	77	135	111
Bacteria:Actinobacteriota:Actinobacteria:Streptomycetales:Streptomycetaceae:Kitasatospora	0	0	0	0	0	0	0	0	0	0	0	0	0	0	0	0	0	0	0	0	0	0	0	0	0	0	0	0	0	41	0
Bacteria:Actinobacteriota:Actinobacteria:Streptomycetales:Streptomycetaceae:Streptomyces	295	340	544	144	167	0	94	81	125	95	113	188	385	59	103	39	342	59	116	0	374	121	757	56	298	86	314	202	141	261	77
Bacteria:Actinobacteriota:Actinobacteria:Streptomycetales:StreptomycetaceaeUnknown	0	58	0	0	0	60	0	0	88	0	25	0	0	92	112	93	73	33	0	54	0	115	65	416	0	0	0	0	0	21	0
Bacteria:Actinobacteriota:Actinobacteria:Streptosporangiales:Streptosporangiaceae:Nonomuraea	13	0	25	0	0	0	0	0	0	17	0	18	35	0	0	0	0	0	0	0	35	0	0	0	0	0	7	8	0	0	0
Bacteria:Actinobacteriota:Actinobacteria:Streptosporangiales:Streptosporangiaceae:Planotetraspora	0	0	0	5	0	0	0	0	0	0	0	0	0	0	0	0	0	0	0	0	0	0	0	0	0	0	0	0	0	0	0
Bacteria:Actinobacteriota:Actinobacteria:Streptosporangiales:Streptosporangiaceae:Streptosporangium	9	8	0	9	0	0	0	0	0	16	0	0	40	0	0	0	0	0	9	0	0	10	0	0	13	0	7	0	0	0	0
Bacteria:Actinobacteriota:Actinobacteria:Streptosporangiales:StreptosporangiaceaeUnknown	0	0	16	0	15	0	3	0	6	0	0	0	0	0	0	0	0	0	0	0	0	0	0	0	0	0	24	0	48	0	0
Bacteria:Actinobacteriota:Actinobacteria:Streptosporangiales:Thermomonosporaceae:Actinoallomurus	0	0	67	33	0	0	0	0	0	0	0	0	21	0	0	43	38	0	0	0	17	77	87	0	0	0	23	0	26	92	37
Bacteria:Actinobacteriota:Actinobacteria:Streptosporangiales:Thermomonosporaceae:Actinocorallia	36	0	0	19	27	0	13	30	0	0	8	16	0	0	0	0	23	0	10	0	14	0	0	3	0	0	11	0	0	0	0
Bacteria:Actinobacteriota:Actinobacteria:Streptosporangiales:Thermomonosporaceae:Actinomadura	0	68	81	0	15	0	0	12	46	23	0	0	45	0	0	0	0	0	0	0	39	0	0	0	0	0	0	31	0	24	0
Bacteria:Actinobacteriota:Actinobacteria:Streptosporangiales:ThermomonosporaceaeUnknown	22	0	29	0	0	0	0	0	0	0	0	0	15	21	0	0	0	45	44	0	17	29	0	0	0	0	41	0	33	15	0
Bacteria:Actinobacteriota:ActinobacteriaUnknownUnknownUnknown	5	55	166	44	32	0	55	24	100	0	0	32	29	110	149	47	0	0	139	0	10	21	53	0	206	0	61	71	62	113	15
Bacteria:Actinobacteriota:MB-A2-108:MB-A2-108:MB-A2-108:MB-A2-108	150	245	352	315	125	0	159	70	44	89	8	179	162	8	16	0	108	85	31	2	80	0	7	0	281	0	240	209	34	99	0
Bacteria:Actinobacteriota:Rubrobacteria:Rubrobacterales:Rubrobacteriaceae:Rubrobacter	151	455	722	321	91	33	116	111	366	86	53	339	203	76	83	83	77	69	35	58	162	95	82	75	213	87	778	1999	121	134	33
Bacteria:Actinobacteriota:Thermoleophilia:Gaiellales:Gaiellaceae:Gaiella	398	684	932	750	521	0	171	60	543	258	56	280	357	0	56	0	141	306	43	0	287	0	77	0	780	0	904	485	409	372	0
Bacteria:Actinobacteriota:Thermoleophilia:Gaiellales:Gaiellales:Gaiellales	0	21	0	0	0	0	0	0	0	0	0	0	0	0	0	0	0	0	0	0	0	0	0	0	0	0	0	0	0	0	0
Bacteria:Actinobacteriota:Thermoleophilia:Gaiellales:uncultured:uncultured	707	2094	2113	1677	779	0	495	305	1124	382	184	747	421	317	420	184	470	378	293	17	472	52	302	32	1205	29	1770	1377	1004	1084	67
Bacteria:Actinobacteriota:Thermoleophilia:GaiellalesUnknownUnknown	266	975	454	511	434	61	217	275	550	198	141	288	171	177	220	152	245	198	139	105	301	145	172	92	321	66	828	398	410	701	101
Bacteria:Actinobacteriota:Thermoleophilia:Solirubrobacterales:67-14:67-14	828	1302	1713	809	444	52	434	247	545	480	229	602	1063	195	218	62	351	276	211	69	1231	122	176	80	1011	29	1722	1676	1126	598	118
Bacteria:Actinobacteriota:Thermoleophilia:Solirubrobacterales:Solirubrobacteraceae:Conexibacter	176	503	452	344	160	162	76	85	1236	154	195	84	212	252	377	377	128	170	212	285	450	192	335	61	108	138	255	143	499	371	146
Bacteria:Actinobacteriota:Thermoleophilia:Solirubrobacterales:Solirubrobacteraceae:JCM_18997	0	30	22	14	0	0	0	0	0	0	0	0	0	0	0	0	0	0	0	0	0	0	0	0	0	0	0	0	35	0	0
Bacteria:Actinobacteriota:Thermoleophilia:Solirubrobacterales:Solirubrobacteraceae:Parviterribacter	18	16	24	0	0	0	0	0	16	0	10	25	21	12	0	0	0	0	0	0	29	0	8	0	27	0	37	0	0	0	0
Bacteria:Actinobacteriota:Thermoleophilia:Solirubrobacterales:Solirubrobacteraceae:Solirubrobacter	502	469	804	371	181	0	174	124	258	273	92	256	647	70	89	64	157	100	58	41	771	48	79	48	535	31	944	816	587	193	29
Bacteria:Actinobacteriota:Thermoleophilia:Solirubrobacterales:Solirubrobacteraceae:Solirubrobacteraceae	0	0	0	0	0	0	0	0	9	0	0	0	0	0	0	0	0	0	4	0	0	0	0	0	0	0	12	0	0	0	0
Bacteria:Actinobacteriota:Thermoleophilia:Solirubrobacterales:Solirubrobacteraceae:uncultured	130	83	121	61	37	81	0	0	41	0	26	15	84	121	119	118	27	38	154	116	56	101	122	60	18	111	70	58	95	157	63
Bacteria:Actinobacteriota:Thermoleophilia:Solirubrobacterales:SolirubrobacteraceaeUnknown	70	53	198	46	0	0	0	0	98	0	0	49	29	0	11	0	0	0	0	0	57	0	0	0	12	27	105	25	133	0	28
Bacteria:Actinobacteriota:Thermoleophilia:SolirubrobacteralesUnknownUnknown	58	102	156	21	0	0	18	18	30	0	0	10	40	0	0	0	0	21	0	0	85	0	0	0	43	0	15	67	0	0	0
Bacteria:Actinobacteriota:Thermoleophilia:uncultured:uncultured:uncultured	0	88	102	99	0	0	0	0	0	0	0	58	0	0	0	0	0	0	0	0	16	0	0	0	0	0	90	42	38	0	0
Bacteria:ActinobacteriotaUnknownUnknownUnknownUnknown	0	0	0	17	24	0	0	0	0	0	0	0	20	0	0	0	0	0	0	6	0	0	0	0	0	0	0	0	0	3	0
Bacteria:Armatimonadota:Armatimonadia:Armatimonadales:Armatimonadales:Armatimonadales	0	0	0	13	0	8	0	0	0	0	0	0	0	0	0	7	0	0	0	0	0	6	0	0	0	8	0	0	0	0	0
Bacteria:Armatimonadota:Armatimonadia:ArmatimonadalesUnknownUnknown	0	0	6	0	0	0	0	0	0	0	0	0	0	0	0	0	0	0	0	5	0	0	0	0	0	0	0	0	0	0	0
Bacteria:Armatimonadota:Chthonomonadetes:Chthonomonadales:Chthonomonadaceae:Chthonomonas	16	39	45	53	9	0	0	0	101	28	24	0	0	33	42	28	40	20	56	72	13	0	10	18	0	21	10	0	41	49	0
Bacteria:Armatimonadota:Chthonomonadetes:Chthonomonadales:Chthonomonadales:Chthonomonadales	0	38	14	75	6	2	0	8	33	0	0	4	0	0	0	0	15	12	0	13	6	0	0	0	0	0	0	11	13	0	0
Bacteria:Armatimonadota:Fimbriimonadia:Fimbriimonadales:Fimbriimonadaceae:Fimbriimonadaceae	18	0	26	37	0	7	0	6	0	0	12	0	0	18	15	19	0	16	34	31	0	0	11	36	0	11	8	0	15	0	13
Bacteria:Armatimonadota:uncultured:uncultured:uncultured:uncultured	20	29	88	45	5	9	4	0	30	0	0	11	0	0	7	13	0	3	0	15	2	0	9	0	0	0	9	9	39	8	0
Bacteria:Bacteroidota:Bacteroidia:Bacteroidales:Dysgonomonadaceae:Candidatus_Armantifilum	0	0	0	0	0	0	0	0	0	0	0	0	0	0	0	0	0	0	0	0	0	0	5	0	0	0	0	0	0	0	0
Bacteria:Bacteroidota:Bacteroidia:Bacteroidales:Dysgonomonadaceae:Candidatus_Symbiothrix	0	0	0	0	0	0	0	0	0	0	0	0	0	0	0	0	0	0	0	0	0	0	165	0	0	0	0	0	0	0	0
Bacteria:Bacteroidota:Bacteroidia:Bacteroidales:DysgonomonadaceaeUnknown	0	0	0	0	0	0	0	0	0	0	0	0	0	0	0	0	0	0	0	0	0	0	13	0	0	0	0	3	0	0	0
Bacteria:Bacteroidota:Bacteroidia:Bacteroidales:M2PB4-65_termite_group:M2PB4-65_termite_group	0	0	0	0	0	0	0	0	0	0	0	0	0	0	0	0	0	0	0	0	0	0	14	0	0	0	0	0	0	0	0
Bacteria:Bacteroidota:Bacteroidia:Bacteroidales:ML635J-40_aquatic_group:ML635J-40_aquatic_group	0	0	0	0	0	0	0	0	0	0	0	0	0	0	0	0	0	0	0	0	0	0	0	0	0	0	2	0	0	0	0
Bacteria:Bacteroidota:Bacteroidia:Bacteroidales:Paludibacteraceae:uncultured	0	0	0	0	0	0	0	0	0	0	0	0	0	0	0	0	0	0	0	0	0	0	59	0	0	0	0	0	2	0	0
Bacteria:Bacteroidota:Bacteroidia:Bacteroidales:ProlixibacteraceaeUnknown	0	0	0	0	0	0	0	0	0	0	0	0	0	0	0	0	0	0	0	0	0	0	14	0	0	0	0	0	0	0	0
Bacteria:Bacteroidota:Bacteroidia:Bacteroidales:Rikenellaceae:Alistipes	0	0	0	0	0	0	0	0	0	0	0	0	0	0	0	0	0	0	0	0	0	0	5	0	0	0	0	0	0	0	0
Bacteria:Bacteroidota:Bacteroidia:Bacteroidales:Rikenellaceae:M2PB4-61_termite_group	0	0	0	0	0	0	0	0	0	0	0	0	0	0	0	0	0	0	0	0	0	0	5	0	0	0	0	0	0	0	0
Bacteria:Bacteroidota:Bacteroidia:Bacteroidales:Tannerellaceae:Tannerella	0	0	0	0	0	0	0	0	0	0	0	0	0	0	0	0	0	0	0	0	0	0	8	0	0	0	0	0	0	0	0
Bacteria:Bacteroidota:Bacteroidia:Bacteroidales:vadinHA21:vadinHA21	0	0	0	0	0	0	0	0	0	0	0	0	0	0	0	0	0	0	0	0	0	0	6	0	0	0	0	0	0	0	0
Bacteria:Bacteroidota:Bacteroidia:BacteroidalesUnknownUnknown	0	0	0	0	0	0	0	0	0	0	0	0	0	0	0	0	0	0	0	0	0	0	32	0	0	0	0	0	0	0	0
Bacteria:Bacteroidota:Bacteroidia:Bacteroidetes_VC2.1_Bac22:Bacteroidetes_VC2.1_Bac22:Bacteroidetes_VC2.1_Bac22	0	0	0	7	0	0	0	0	0	2	0	5	0	0	0	0	0	0	6	0	0	0	0	0	0	0	0	0	33	6	0
Bacteria:Bacteroidota:Bacteroidia:Chitinophagales:37-13:37-13	18	7	0	32	9	9	0	17	0	0	0	7	0	17	17	12	12	19	45	7	7	9	16	13	3	33	6	0	14	17	0
Bacteria:Bacteroidota:Bacteroidia:Chitinophagales:Chitinophagaceae:Arachidicoccus	0	0	0	0	0	0	0	0	0	0	0	0	0	0	0	0	0	0	0	0	0	0	46	0	0	0	0	0	0	0	0
Bacteria:Bacteroidota:Bacteroidia:Chitinophagales:Chitinophagaceae:Aurantisolimonas	55	23	18	61	44	0	0	30	0	34	18	31	29	12	46	0	56	30	0	0	59	0	0	0	20	0	20	27	9	12	0
Bacteria:Bacteroidota:Bacteroidia:Chitinophagales:Chitinophagaceae:Chitinophaga	269	67	1271	191	70	0	0	113	181	32	37	31	111	24	45	38	217	47	83	0	97	24	606	39	17	0	37	119	99	124	0
Bacteria:Bacteroidota:Bacteroidia:Chitinophagales:Chitinophagaceae:Chitinophagaceae	0	0	0	0	0	0	0	4	0	0	0	0	0	27	0	0	0	0	0	0	0	0	0	0	0	0	0	0	0	0	0
Bacteria:Bacteroidota:Bacteroidia:Chitinophagales:Chitinophagaceae:Cnuella	35	0	0	0	0	0	0	0	0	0	0	0	0	0	0	0	0	0	0	0	0	0	0	0	0	0	0	44	0	0	0
Bacteria:Bacteroidota:Bacteroidia:Chitinophagales:Chitinophagaceae:Dinghuibacter	29	0	0	0	0	10	0	21	0	0	0	0	4	12	3	9	0	0	0	7	0	39	0	20	10	51	0	0	0	11	22
Bacteria:Bacteroidota:Bacteroidia:Chitinophagales:Chitinophagaceae:Edaphobaculum	130	137	130	231	43	13	0	23	73	44	77	55	154	155	168	204	166	273	162	114	168	97	262	204	64	87	60	124	182	392	37
Bacteria:Bacteroidota:Bacteroidia:Chitinophagales:Chitinophagaceae:Ferruginibacter	582	330	409	427	224	0	0	167	134	176	169	155	427	119	330	104	300	534	399	33	618	73	73	214	175	75	369	454	479	201	0
Bacteria:Bacteroidota:Bacteroidia:Chitinophagales:Chitinophagaceae:Filimonas	0	0	0	24	0	0	0	0	0	0	0	0	0	0	9	13	0	6	0	0	0	0	46	0	0	0	5	8	5	9	0
Bacteria:Bacteroidota:Bacteroidia:Chitinophagales:Chitinophagaceae:Flaviaesturariibacter	0	0	17	0	0	0	0	0	0	0	0	0	0	0	0	0	0	0	0	0	0	0	0	0	0	0	0	18	0	0	0
Bacteria:Bacteroidota:Bacteroidia:Chitinophagales:Chitinophagaceae:Flavihumibacter	7	9	0	0	43	0	0	8	0	0	0	0	0	0	8	0	0	0	0	0	0	0	0	0	0	0	0	13	0	13	0
Bacteria:Bacteroidota:Bacteroidia:Chitinophagales:Chitinophagaceae:Flavisolibacter	63	240	502	164	60	0	0	56	572	90	57	43	78	75	105	23	146	160	56	149	105	0	81	86	81	47	300	552	530	113	0
Bacteria:Bacteroidota:Bacteroidia:Chitinophagales:Chitinophagaceae:Flavitalea	123	88	143	82	24	0	0	52	19	37	66	72	172	22	18	19	32	45	0	28	151	9	12	23	61	0	123	125	134	42	0
Bacteria:Bacteroidota:Bacteroidia:Chitinophagales:Chitinophagaceae:Heliimonas	0	12	0	13	0	0	0	0	12	0	22	0	0	9	0	0	0	0	0	0	0	0	0	7	0	0	0	0	17	0	0
Bacteria:Bacteroidota:Bacteroidia:Chitinophagales:Chitinophagaceae:Lacibacter	0	15	0	24	0	0	0	10	0	0	0	0	0	0	0	0	34	0	0	0	24	0	0	0	0	0	0	0	42	0	0
Bacteria:Bacteroidota:Bacteroidia:Chitinophagales:Chitinophagaceae:Niabella	0	0	0	0	0	0	0	0	0	0	0	0	0	0	0	0	0	0	0	0	0	0	12	0	0	0	0	0	0	0	0
Bacteria:Bacteroidota:Bacteroidia:Chitinophagales:Chitinophagaceae:Niastella	273	404	507	351	180	0	30	109	164	297	102	203	480	135	187	43	352	91	98	0	348	45	84	103	128	29	236	270	504	158	7
Bacteria:Bacteroidota:Bacteroidia:Chitinophagales:Chitinophagaceae:Parafilimonas	113	312	51	158	90	0	3	58	115	53	51	81	104	79	80	80	111	172	98	16	125	69	136	64	54	10	143	99	220	333	0
Bacteria:Bacteroidota:Bacteroidia:Chitinophagales:Chitinophagaceae:Parasediminibacterium	0	0	0	0	0	0	0	0	4	0	0	0	0	0	0	0	0	0	0	0	0	0	0	0	0	0	0	0	0	0	0
Bacteria:Bacteroidota:Bacteroidia:Chitinophagales:Chitinophagaceae:Parasegetibacter	0	0	0	0	30	0	0	0	14	0	0	0	0	0	0	0	0	0	0	0	0	0	0	0	0	0	0	0	0	0	0
Bacteria:Bacteroidota:Bacteroidia:Chitinophagales:Chitinophagaceae:Pseudoflavitalea	35	12	0	56	0	0	0	18	17	25	0	0	34	18	0	0	0	0	0	0	23	0	0	0	0	0	0	0	0	10	0
Bacteria:Bacteroidota:Bacteroidia:Chitinophagales:Chitinophagaceae:Puia	301	310	247	378	260	474	54	55	339	84	490	176	256	1603	875	1983	638	714	1893	1127	332	1026	1034	2114	110	1917	267	189	508	1301	254
Bacteria:Bacteroidota:Bacteroidia:Chitinophagales:Chitinophagaceae:Rurimicrobium	0	0	0	0	0	0	0	0	0	0	0	0	0	0	0	0	0	0	0	7	0	0	0	0	0	0	0	0	0	0	0
Bacteria:Bacteroidota:Bacteroidia:Chitinophagales:Chitinophagaceae:Sediminibacterium	0	13	0	30	0	0	0	0	58	0	14	0	0	0	14	0	16	0	0	0	30	0	24	0	0	0	0	0	71	26	0
Bacteria:Bacteroidota:Bacteroidia:Chitinophagales:Chitinophagaceae:Segetibacter	76	33	425	56	0	0	0	0	66	23	0	0	0	0	0	0	0	57	0	54	47	0	0	0	0	0	106	278	267	0	0
Bacteria:Bacteroidota:Bacteroidia:Chitinophagales:Chitinophagaceae:Taibaiella	0	0	0	0	0	0	0	0	0	0	0	0	0	0	0	5	30	0	0	0	0	0	0	0	0	0	0	0	0	0	0
Bacteria:Bacteroidota:Bacteroidia:Chitinophagales:Chitinophagaceae:Terrimonas	1450	887	532	772	760	0	57	650	85	556	203	453	1061	242	288	17	879	664	502	95	1251	28	255	114	808	0	876	579	996	618	8
Bacteria:Bacteroidota:Bacteroidia:Chitinophagales:Chitinophagaceae:uncultured	1083	2791	1104	1568	1147	0	76	592	1028	1166	482	983	729	425	652	261	1192	895	814	150	1434	285	920	164	584	87	1248	872	1347	2195	63
Bacteria:Bacteroidota:Bacteroidia:Chitinophagales:Chitinophagaceae:UTBCD1	0	31	0	28	39	0	0	39	31	37	0	36	0	0	0	0	88	0	0	0	0	0	0	0	61	0	32	0	0	16	0
Bacteria:Bacteroidota:Bacteroidia:Chitinophagales:ChitinophagaceaeUnknown	673	706	1011	709	455	71	85	294	205	402	156	441	377	548	365	477	644	574	646	563	755	156	222	1062	458	36	804	686	689	855	45
Bacteria:Bacteroidota:Bacteroidia:Chitinophagales:Saprospiraceae:Phaeodactylibacter	0	0	0	0	0	0	0	0	0	0	8	0	0	0	0	0	15	0	16	0	0	0	0	0	0	0	0	0	19	0	0
Bacteria:Bacteroidota:Bacteroidia:Chitinophagales:Saprospiraceae:uncultured	52	11	0	59	20	0	4	29	0	35	0	15	78	10	16	0	22	43	20	0	41	0	6	10	36	0	0	14	20	11	0
Bacteria:Bacteroidota:Bacteroidia:Chitinophagales:uncultured:uncultured	33	21	0	36	37	0	0	15	0	10	3	14	0	10	5	18	37	87	48	0	0	13	7	14	0	0	0	0	0	23	5
Bacteria:Bacteroidota:Bacteroidia:ChitinophagalesUnknownUnknown	17	14	37	53	0	0	0	0	10	0	11	0	6	0	0	3	13	25	0	0	24	0	0	7	3	0	0	0	47	0	0
Bacteria:Bacteroidota:Bacteroidia:Cytophagales:Cyclobacteriaceae:Algoriphagus	0	0	0	0	0	0	0	0	0	0	0	0	0	0	0	0	0	0	0	0	0	0	0	0	0	0	0	5	0	0	0
Bacteria:Bacteroidota:Bacteroidia:Cytophagales:CyclobacteriaceaeUnknown	0	0	0	0	0	0	0	0	7	0	0	0	0	0	0	0	0	0	0	0	0	0	0	0	0	0	0	0	0	0	0
Bacteria:Bacteroidota:Bacteroidia:Cytophagales:Cytophagaceae:Cytophaga	7	0	0	26	23	0	0	0	8	17	9	0	0	0	11	9	18	0	19	0	7	0	0	0	0	0	0	0	15	0	0
Bacteria:Bacteroidota:Bacteroidia:Cytophagales:Cytophagaceae:Rhodocytophaga	0	0	0	0	0	0	0	0	0	0	0	0	0	0	0	0	0	0	0	0	0	0	0	0	0	0	0	17	0	0	0
Bacteria:Bacteroidota:Bacteroidia:Cytophagales:Cytophagaceae:Sporocytophaga	0	26	0	0	18	0	0	0	0	0	6	5	0	6	3	0	0	0	5	4	7	0	9	0	0	0	0	0	7	0	0
Bacteria:Bacteroidota:Bacteroidia:Cytophagales:Hymenobacteraceae:Adhaeribacter	53	9	0	41	13	0	4	0	0	8	0	0	22	8	6	0	11	51	5	0	15	0	8	0	12	0	50	72	0	0	0
Bacteria:Bacteroidota:Bacteroidia:Cytophagales:Hymenobacteraceae:Hymenobacter	0	0	6	0	0	0	0	0	0	0	0	0	0	0	0	0	0	0	0	0	0	0	0	0	0	0	0	0	0	0	0
Bacteria:Bacteroidota:Bacteroidia:Cytophagales:Hymenobacteraceae:Pontibacter	0	0	0	0	0	0	0	0	0	0	0	0	0	0	0	0	0	0	0	0	0	0	0	0	0	0	2	0	0	0	0
Bacteria:Bacteroidota:Bacteroidia:Cytophagales:Microscillaceae:Chryseolinea	500	295	36	406	366	9	39	228	32	240	124	163	836	142	103	0	198	246	84	0	659	28	0	22	574	0	239	206	281	55	0
Bacteria:Bacteroidota:Bacteroidia:Cytophagales:Microscillaceae:Ohtaekwangia	722	293	28	454	185	0	0	253	47	180	96	391	574	76	59	5	133	242	15	0	317	0	0	69	397	0	138	495	309	60	0
Bacteria:Bacteroidota:Bacteroidia:Cytophagales:Microscillaceae:OLB12	75	0	0	34	50	0	0	65	34	37	72	54	57	120	109	27	48	323	291	0	55	0	0	137	31	0	26	50	92	41	0
Bacteria:Bacteroidota:Bacteroidia:Cytophagales:Microscillaceae:uncultured	1708	489	90	727	657	0	73	452	39	460	337	559	1969	436	382	56	478	1014	1072	47	1012	32	220	427	1287	27	634	721	1398	559	24
Bacteria:Bacteroidota:Bacteroidia:Cytophagales:MicroscillaceaeUnknown	235	83	0	138	116	0	0	116	31	78	69	178	340	58	79	54	105	29	90	0	220	0	76	66	203	0	88	168	264	50	0
Bacteria:Bacteroidota:Bacteroidia:Cytophagales:MWH-CFBk5:MWH-CFBk5	0	0	0	0	0	0	0	0	0	0	0	0	0	0	0	0	0	0	0	0	0	0	0	0	0	0	0	0	2	0	0
Bacteria:Bacteroidota:Bacteroidia:Cytophagales:Spirosomaceae:Dyadobacter	15	6	0	27	0	0	0	5	0	7	0	0	0	0	0	0	7	0	0	0	0	0	0	0	16	0	19	41	0	0	0
Bacteria:Bacteroidota:Bacteroidia:Cytophagales:Spirosomaceae:Emticicia	0	0	0	0	0	0	0	0	0	0	0	0	0	0	0	0	0	0	0	0	0	0	0	0	0	0	0	0	0	2	0
Bacteria:Bacteroidota:Bacteroidia:Cytophagales:uncultured:uncultured	0	0	7	3	0	0	0	0	0	2	0	0	0	0	0	0	0	0	0	0	0	0	0	0	0	0	2	0	8	0	0
Bacteria:Bacteroidota:Bacteroidia:Flavobacteriales:Crocinitomicaceae:Crocinitomix	3	0	0	0	0	0	0	0	0	0	0	0	0	0	0	0	0	0	0	0	0	0	0	0	0	0	0	0	0	2	0
Bacteria:Bacteroidota:Bacteroidia:Flavobacteriales:Crocinitomicaceae:Fluviicola	6	0	0	0	0	0	0	0	0	0	0	0	6	0	0	0	0	0	0	0	0	0	0	0	0	0	0	0	0	0	0
Bacteria:Bacteroidota:Bacteroidia:Flavobacteriales:Flavobacteriaceae:Flavobacterium	543	258	19	592	904	8	47	4984	188	535	160	116	553	294	332	237	1879	1369	332	24	359	56	146	530	202	15	100	761	123	135	16
Bacteria:Bacteroidota:Bacteroidia:Flavobacteriales:NS9_marine_group:NS9_marine_group	59	49	13	39	20	0	6	18	0	26	8	20	61	11	17	0	19	37	30	0	42	0	0	11	34	0	28	37	31	11	0
Bacteria:Bacteroidota:Bacteroidia:Flavobacteriales:Weeksellaceae:Chryseobacterium	0	4	0	7	0	0	0	9	0	0	0	0	0	0	0	0	17	6	3	0	10	0	0	15	0	0	0	13	7	3	0
Bacteria:Bacteroidota:Bacteroidia:Sphingobacteriales:AKYH767:AKYH767	156	161	82	211	83	0	4	59	32	111	43	78	118	43	21	17	130	148	115	0	92	8	30	41	117	0	98	75	167	45	4
Bacteria:Bacteroidota:Bacteroidia:Sphingobacteriales:CWT_CU03-E12:CWT_CU03-E12	0	0	0	0	0	5	0	0	0	0	0	0	0	28	7	15	0	0	6	12	0	109	20	26	0	90	0	0	0	13	13
Bacteria:Bacteroidota:Bacteroidia:Sphingobacteriales:env.OPS_17:env.OPS_17	520	188	141	384	171	0	7	133	69	104	75	113	262	112	83	0	135	214	126	0	180	17	41	121	147	0	160	181	828	210	18
Bacteria:Bacteroidota:Bacteroidia:Sphingobacteriales:FFCH9454:FFCH9454	18	0	7	0	0	0	0	0	0	0	0	0	7	2	0	0	7	25	10	0	8	0	0	0	0	0	0	0	17	0	0
Bacteria:Bacteroidota:Bacteroidia:Sphingobacteriales:KD3-93:KD3-93	40	10	15	38	0	0	0	0	0	14	11	13	23	12	0	0	23	0	17	0	11	0	0	0	11	0	0	0	46	17	0
Bacteria:Bacteroidota:Bacteroidia:Sphingobacteriales:NS11-12_marine_group:NS11-12_marine_group	17	0	6	7	0	0	0	0	0	0	3	8	30	10	0	0	2	8	0	0	0	0	0	0	0	0	3	7	14	0	0
Bacteria:Bacteroidota:Bacteroidia:Sphingobacteriales:Sphingobacteriaceae:Mucilaginibacter	44	64	35	251	23	69	0	6	376	70	220	28	36	431	140	635	319	212	230	229	43	176	673	678	0	129	28	0	123	493	104
Bacteria:Bacteroidota:Bacteroidia:Sphingobacteriales:Sphingobacteriaceae:Pedobacter	128	26	0	10	0	0	0	47	0	9	13	0	45	0	40	47	90	0	0	0	60	0	0	98	41	0	0	58	0	13	0
Bacteria:Bacteroidota:Bacteroidia:Sphingobacteriales:Sphingobacteriaceae:Solitalea	6	0	0	0	6	0	0	0	0	0	0	0	0	0	0	0	0	5	0	0	0	0	0	0	0	0	0	0	0	0	0
Bacteria:Bacteroidota:Bacteroidia:Sphingobacteriales:Sphingobacteriaceae:Sphingobacteriaceae	0	0	0	0	2	0	0	0	0	0	0	0	0	0	0	0	0	0	0	0	7	0	0	0	0	0	0	0	10	0	0
Bacteria:Bacteroidota:Bacteroidia:Sphingobacteriales:Sphingobacteriaceae:Sphingobacterium	0	0	0	0	0	0	0	0	0	0	0	0	0	0	0	0	0	0	0	0	0	3	2	5	0	0	0	39	0	0	0
Bacteria:Bacteroidota:Bacteroidia:Sphingobacteriales:Sphingobacteriaceae:uncultured	0	0	0	0	0	0	0	0	0	0	0	0	8	0	0	0	0	0	0	0	0	0	0	0	0	0	0	0	0	0	0
Bacteria:Bacteroidota:Bacteroidia:Sphingobacteriales:SphingobacteriaceaeUnknown	0	0	0	0	0	0	0	0	35	0	15	0	5	14	8	126	34	8	0	49	0	65	91	45	0	44	0	0	33	68	0
Bacteria:Bacteroidota:Bacteroidia:SphingobacterialesUnknownUnknown	17	2	0	9	0	0	0	0	0	0	0	4	0	0	0	0	0	0	2	0	4	0	0	0	0	0	0	2	5	0	0
Bacteria:Bacteroidota:BacteroidiaUnknownUnknownUnknown	0	0	0	0	0	0	0	0	0	0	0	0	0	0	0	0	0	0	0	0	0	0	4	0	0	0	0	0	0	0	0
Bacteria:Bacteroidota:Kapabacteria:Kapabacteriales:Kapabacteriales:Kapabacteriales	52	23	38	101	5	10	0	6	20	24	24	17	12	57	70	84	54	31	91	93	23	33	57	57	3	35	8	22	87	97	11
Bacteria:Bacteroidota:Kryptonia:Kryptoniales:BSV26:BSV26	0	0	0	0	0	0	0	2	0	0	0	0	0	0	0	0	0	7	13	14	0	0	0	0	0	0	0	0	4	0	0
Bacteria:Bacteroidota:SJA-28:SJA-28:SJA-28:SJA-28	23	0	0	4	42	0	0	8	0	24	0	2	13	0	19	0	24	42	8	22	33	0	0	0	36	0	26	0	11	23	0
Bacteria:BacteroidotaUnknownUnknownUnknownUnknown	0	0	0	0	0	0	0	0	0	0	0	0	0	0	0	0	0	0	0	32	0	0	0	0	0	0	0	0	0	0	0
Bacteria:Bdellovibrionota:Bdellovibrionia:Bacteriovoracales:Bacteriovoracaceae:Bacteriovorax	0	0	0	0	0	0	0	0	0	0	0	0	0	0	0	0	0	0	3	0	0	0	0	0	0	0	0	0	0	0	0
Bacteria:Bdellovibrionota:Bdellovibrionia:Bdellovibrionales:Bdellovibrionaceae:Bdellovibrio	0	8	3	0	2	0	0	7	0	0	0	0	0	11	0	0	0	0	0	0	0	0	0	0	0	14	0	8	0	0	0
Bacteria:Bdellovibrionota:Bdellovibrionia:Bdellovibrionales:Bdellovibrionaceae:OM27_clade	18	3	2	0	0	0	0	0	0	0	0	5	4	0	0	0	0	0	0	0	0	0	0	0	15	0	0	6	2	0	0
Bacteria:Bdellovibrionota:Oligoflexia:0319-6G20:0319-6G20:0319-6G20	0	0	56	0	0	0	0	17	0	0	11	0	0	0	16	0	0	0	28	0	0	0	22	0	0	29	0	25	87	0	0
Bacteria:Bdellovibrionota:Oligoflexia:Oligoflexales:Oligoflexales:Oligoflexus	13	0	0	0	0	0	0	0	0	0	0	5	0	0	4	0	0	0	0	0	0	0	0	0	4	0	0	11	0	0	0
Bacteria:Chloroflexi:AD3:AD3:AD3:AD3	59	27	301	74	0	60	0	16	108	25	174	0	0	166	439	105	91	0	49	1020	20	79	129	12	0	145	11	0	15	310	52
Bacteria:Chloroflexi:Anaerolineae:Anaerolineae:Anaerolineae:Anaerolineae	0	0	7	0	0	0	0	0	0	0	0	0	0	0	6	0	0	0	0	5	0	0	0	0	0	0	0	0	0	0	0
Bacteria:Chloroflexi:Anaerolineae:Anaerolineales:Anaerolineaceae:Anaerolinea	0	0	0	0	0	0	0	0	0	0	11	0	0	0	0	0	0	0	0	0	0	0	0	0	0	0	10	18	0	3	0
Bacteria:Chloroflexi:Anaerolineae:Anaerolineales:Anaerolineaceae:Longilinea	0	0	0	0	0	0	0	0	0	0	0	0	0	0	0	0	0	0	0	0	0	0	0	0	0	0	0	0	10	0	0
Bacteria:Chloroflexi:Anaerolineae:Anaerolineales:Anaerolineaceae:uncultured	166	87	39	108	56	0	15	99	0	196	9	65	118	67	66	14	99	91	109	114	75	11	0	15	80	0	28	15	128	48	0
Bacteria:Chloroflexi:Anaerolineae:Anaerolineales:Anaerolineaceae:UTCFX1	303	257	0	169	123	9	115	204	63	408	31	188	169	0	28	0	365	58	26	0	90	27	13	0	428	0	175	368	70	25	0
Bacteria:Chloroflexi:Anaerolineae:Anaerolineales:AnaerolineaceaeUnknown	0	0	0	59	21	0	42	0	35	36	0	0	0	0	0	0	0	0	0	0	0	0	0	0	0	0	0	0	0	29	0
Bacteria:Chloroflexi:Anaerolineae:Ardenticatenales:uncultured:uncultured	30	6	0	18	14	0	0	9	0	16	0	0	9	0	0	0	0	5	0	0	0	0	0	0	7	0	0	0	11	0	0
Bacteria:Chloroflexi:Anaerolineae:Caldilineales:Caldilineaceae:Caldilineaceae	0	0	0	0	0	0	0	0	0	0	0	0	0	0	0	0	0	0	0	0	0	0	0	0	0	0	0	3	0	0	0
Bacteria:Chloroflexi:Anaerolineae:Caldilineales:Caldilineaceae:Litorilinea	12	0	0	0	0	0	0	0	0	0	0	0	0	0	0	0	0	0	0	0	0	0	0	0	8	0	8	13	0	0	0
Bacteria:Chloroflexi:Anaerolineae:Caldilineales:Caldilineaceae:uncultured	3	4	7	19	0	0	0	0	0	0	0	0	0	0	0	0	0	0	0	0	8	0	0	0	12	0	4	18	0	4	0
Bacteria:Chloroflexi:Anaerolineae:RBG-13-54-9:RBG-13-54-9:RBG-13-54-9	73	31	49	36	36	0	0	9	8	28	0	14	38	5	3	0	27	49	30	0	35	0	0	0	14	0	0	6	100	37	0
Bacteria:Chloroflexi:Anaerolineae:SBR1031:A4b:A4b	292	131	69	227	128	0	0	92	60	160	55	80	292	58	65	4	234	102	313	0	316	9	14	28	119	0	77	51	316	86	0
Bacteria:Chloroflexi:Anaerolineae:SBR1031:A4b:OLB13	0	0	0	0	0	0	0	0	0	0	0	0	15	0	0	0	0	0	0	0	4	0	0	0	0	0	0	4	0	0	0
Bacteria:Chloroflexi:Anaerolineae:SBR1031:SBR1031:SBR1031	49	78	108	82	10	0	0	8	60	21	29	10	17	22	12	0	51	22	165	81	34	0	4	27	26	0	0	18	196	21	0
Bacteria:Chloroflexi:Anaerolineae:SBR1031UnknownUnknown	0	0	0	0	0	0	0	0	0	0	0	0	0	0	0	0	0	0	0	0	0	0	0	0	0	0	0	0	3	0	0
Bacteria:Chloroflexi:AnaerolineaeUnknownUnknownUnknown	0	0	0	0	0	0	0	0	0	0	0	0	0	0	0	0	0	0	36	0	0	0	0	0	0	0	0	0	0	0	0
Bacteria:Chloroflexi:Chloroflexia:Chloroflexales:Chloroflexaceae:FFCH7168	0	0	0	0	0	0	0	0	0	0	0	0	0	0	0	0	0	0	0	0	2	0	0	0	0	0	0	10	11	0	0
Bacteria:Chloroflexi:Chloroflexia:Chloroflexales:ChloroflexaceaeUnknown	0	0	0	0	0	0	0	0	0	0	0	0	0	0	0	0	0	0	0	0	0	0	0	0	0	0	0	0	5	0	0
Bacteria:Chloroflexi:Chloroflexia:Chloroflexales:Herpetosiphonaceae:Herpetosiphon	0	0	10	0	0	0	0	0	0	0	0	0	0	0	0	0	0	0	0	0	0	0	0	0	0	0	0	0	0	0	0
Bacteria:Chloroflexi:Chloroflexia:Chloroflexales:Roseiflexaceae:Kouleothrix	0	0	0	0	0	0	0	0	0	0	0	0	0	0	0	0	0	0	0	0	0	0	0	0	0	0	0	12	23	0	0
Bacteria:Chloroflexi:Chloroflexia:Chloroflexales:Roseiflexaceae:uncultured	640	681	1230	663	266	0	120	228	663	767	139	240	312	34	102	0	483	224	153	0	313	16	0	0	267	0	560	716	564	80	0
Bacteria:Chloroflexi:Chloroflexia:Chloroflexales:RoseiflexaceaeUnknown	23	14	66	0	0	0	0	0	0	19	0	0	0	0	0	0	0	0	0	0	0	0	0	0	0	0	0	44	0	5	0
Bacteria:Chloroflexi:Chloroflexia:Elev-1554:Elev-1554:Elev-1554	0	0	0	0	0	0	0	0	0	0	0	0	0	0	0	0	0	0	0	14	0	0	7	0	0	0	0	0	0	0	0
Bacteria:Chloroflexi:Chloroflexia:Kallotenuales:AKIW781:AKIW781	6	0	14	0	0	0	0	0	0	0	3	0	0	0	0	0	0	0	0	0	5	0	0	0	0	0	0	13	3	0	0
Bacteria:Chloroflexi:Chloroflexia:Thermomicrobiales:AKYG1722:AKYG1722	4	0	0	0	0	0	0	0	0	0	0	0	0	0	0	0	0	0	0	0	0	0	0	0	0	0	0	0	0	0	0
Bacteria:Chloroflexi:Chloroflexia:Thermomicrobiales:JG30-KF-CM45:JG30-KF-CM45	64	48	60	46	14	0	6	23	0	21	2	30	51	7	16	10	19	0	4	0	55	4	11	0	73	0	126	138	55	6	0
Bacteria:Chloroflexi:Dehalococcoidia:S085:S085:S085	35	23	27	46	17	0	0	18	0	14	0	15	39	10	9	0	10	28	12	11	27	5	7	0	50	0	24	25	30	23	0
Bacteria:Chloroflexi:Dehalococcoidia:SAR202_clade:SAR202_clade:SAR202_clade	0	0	0	0	0	0	0	0	0	0	0	0	0	0	2	0	0	0	0	0	0	0	0	0	0	0	0	0	0	0	0
Bacteria:Chloroflexi:Gitt-GS-136:Gitt-GS-136:Gitt-GS-136:Gitt-GS-136	32	20	15	32	13	0	8	12	0	0	0	22	32	0	0	0	0	0	0	0	16	0	0	0	115	0	79	48	0	18	0
Bacteria:Chloroflexi:JG30-KF-CM66:JG30-KF-CM66:JG30-KF-CM66:JG30-KF-CM66	0	0	3	0	0	8	3	0	0	0	0	0	5	0	5	0	0	0	13	27	0	8	17	0	6	17	6	0	19	0	8
Bacteria:Chloroflexi:KD4-96:KD4-96:KD4-96:KD4-96	364	342	346	327	293	13	162	131	61	210	84	260	352	126	180	29	230	273	224	60	404	25	36	26	450	15	443	328	362	245	0
Bacteria:Chloroflexi:Ktedonobacteria:B10-SB3A:B10-SB3A:B10-SB3A	0	0	0	0	0	0	0	0	0	0	0	0	0	0	0	0	0	0	0	11	0	0	0	0	0	0	0	0	0	0	0
Bacteria:Chloroflexi:Ktedonobacteria:B12-WMSP1:B12-WMSP1:B12-WMSP1	0	0	10	0	0	0	0	0	12	0	0	0	0	0	13	0	0	0	0	9	0	0	7	0	0	0	0	0	0	0	0
Bacteria:Chloroflexi:Ktedonobacteria:C0119:C0119:C0119	29	29	199	48	7	0	2	0	19	7	0	0	5	4	0	0	0	0	8	9	5	0	0	0	0	0	12	36	54	14	0
Bacteria:Chloroflexi:Ktedonobacteria:Ktedonobacterales:JG30-KF-AS9:JG30-KF-AS9	10	39	0	24	39	376	0	0	12	5	86	5	2	416	435	383	144	86	199	516	53	465	417	292	0	750	27	0	12	509	110
Bacteria:Chloroflexi:Ktedonobacteria:Ktedonobacterales:Ktedonobacteraceae:1921-2	23	0	0	12	0	97	0	0	18	0	0	0	0	68	319	169	30	3	16	241	0	32	31	13	0	40	0	0	5	20	29
Bacteria:Chloroflexi:Ktedonobacteria:Ktedonobacterales:Ktedonobacteraceae:1921-3	9	0	0	35	0	0	0	0	32	0	0	0	0	0	2	3	0	0	4	40	0	0	0	0	0	0	0	0	0	0	0
Bacteria:Chloroflexi:Ktedonobacteria:Ktedonobacterales:Ktedonobacteraceae:1959-1	11	33	0	4	0	31	0	0	0	0	4	0	0	0	30	22	18	0	36	82	0	61	52	33	0	32	0	0	12	58	17
Bacteria:Chloroflexi:Ktedonobacteria:Ktedonobacterales:Ktedonobacteraceae:BacC-u-018	0	0	0	0	0	2	0	0	0	0	0	0	0	0	0	0	0	0	0	0	0	0	0	0	0	0	0	0	0	0	0
Bacteria:Chloroflexi:Ktedonobacteria:Ktedonobacterales:Ktedonobacteraceae:FCPS473	10	0	0	41	0	0	0	0	16	5	75	0	0	4	16	9	7	0	0	36	3	13	40	0	0	93	0	0	27	13	61
Bacteria:Chloroflexi:Ktedonobacteria:Ktedonobacterales:Ktedonobacteraceae:G12-WMSP1	0	4	0	0	0	11	0	0	0	13	44	0	0	13	13	30	0	4	0	19	0	23	10	14	0	25	0	0	0	57	8
Bacteria:Chloroflexi:Ktedonobacteria:Ktedonobacterales:Ktedonobacteraceae:HSB_OF53-F07	29	35	13	109	13	681	0	8	82	30	193	0	0	593	1228	635	218	216	356	1752	26	103	182	273	0	127	29	0	0	440	17
Bacteria:Chloroflexi:Ktedonobacteria:Ktedonobacterales:Ktedonobacteraceae:JG30a-KF-32	20	0	0	25	0	39	0	0	34	5	56	0	0	40	150	47	16	16	30	477	0	0	20	13	0	25	6	0	0	21	8
Bacteria:Chloroflexi:Ktedonobacteria:Ktedonobacterales:Ktedonobacteraceae:Ktedonobacter	6	23	7	18	0	0	0	0	92	0	40	0	0	3	10	15	5	0	70	29	4	9	51	7	0	35	4	0	69	19	12
Bacteria:Chloroflexi:Ktedonobacteria:Ktedonobacterales:Ktedonobacteraceae:Ktedonobacteraceae	0	0	0	0	0	0	0	0	0	0	0	0	0	0	0	0	0	0	0	6	0	0	6	0	0	14	0	0	0	0	0
Bacteria:Chloroflexi:Ktedonobacteria:Ktedonobacterales:Ktedonobacteraceae:Thermosporothrix	4	0	0	30	0	12	0	0	57	0	21	0	0	28	32	20	17	5	4	28	0	82	66	18	0	89	0	0	0	27	15
Bacteria:Chloroflexi:Ktedonobacteria:Ktedonobacterales:Ktedonobacteraceae:uncultured	16	135	61	45	0	19	0	0	18	15	92	0	5	53	136	162	34	33	118	125	7	48	209	56	0	1117	4	0	167	68	75
Bacteria:Chloroflexi:Ktedonobacteria:Ktedonobacterales:KtedonobacteraceaeUnknown	6	9	53	15	3	8	0	0	10	0	21	0	0	0	57	12	24	0	72	129	0	0	16	9	0	24	0	0	14	62	20
Bacteria:Chloroflexi:Ktedonobacteria:Ktedonobacterales:Ktedonobacterales:Ktedonobacterales	0	0	0	0	0	0	0	0	0	0	0	0	0	0	0	3	0	0	0	0	0	0	0	0	0	0	0	0	0	0	0
Bacteria:Chloroflexi:OLB14:OLB14:OLB14:OLB14	11	0	0	4	5	0	0	0	0	0	0	4	10	0	0	0	0	9	11	12	0	0	0	0	8	0	0	0	0	0	0
Bacteria:Chloroflexi:P2-11E:P2-11E:P2-11E:P2-11E	0	25	110	57	4	0	0	0	20	0	0	33	0	0	0	0	0	0	0	0	0	0	0	0	0	0	14	0	18	9	0
Bacteria:Chloroflexi:SHA-26:SHA-26:SHA-26:SHA-26	0	0	0	0	0	0	0	0	0	0	0	0	0	0	0	6	0	3	0	29	0	0	0	7	0	0	0	0	0	9	0
Bacteria:Chloroflexi:TK10:TK10:TK10:TK10	249	436	649	285	134	18	24	92	1335	163	214	127	222	174	280	182	318	202	226	434	241	55	84	58	158	33	253	207	331	362	14
Bacteria:ChloroflexiUnknownUnknownUnknownUnknown	0	3	11	0	0	0	0	0	2	2	0	0	0	0	3	0	0	0	0	11	0	0	0	0	0	0	0	0	5	3	0
Bacteria:Cyanobacteria:Cyanobacteriia:Chloroplast:Chloroplast:Chloroplast	85	18	86	47	7	12	0	0	18	0	15	9	20	22	26	101	39	89	0	60	33	24	10	21	24	0	62	609	37	30	0
Bacteria:Cyanobacteria:Cyanobacteriia:Cyanobacteriales:Coleofasciculaceae:Microcoleus_Es-Yyy1400	0	0	7	0	0	0	0	0	0	0	0	0	0	0	0	0	0	0	0	0	0	0	0	0	0	0	0	0	0	0	0
Bacteria:Cyanobacteria:Cyanobacteriia:Cyanobacteriales:Coleofasciculaceae:Microcoleus_SAG_1449-1a	0	0	0	24	0	0	0	0	0	0	0	0	0	0	0	0	0	0	0	0	0	0	0	0	0	0	0	0	0	0	0
Bacteria:Cyanobacteria:Cyanobacteriia:Cyanobacteriales:Coleofasciculaceae:uncultured	0	0	16	0	0	0	0	0	0	0	0	0	0	0	0	0	0	0	0	0	0	0	0	0	0	0	0	6	13	0	0
Bacteria:Cyanobacteria:Cyanobacteriia:Cyanobacteriales:Nostocaceae:Desmonostoc_PCC-7422	0	0	0	0	0	0	0	0	0	0	0	0	0	0	0	0	0	0	0	0	0	0	0	0	5	0	0	11	0	0	0
Bacteria:Cyanobacteria:Cyanobacteriia:Cyanobacteriales:Nostocaceae:Mastigocladopsis_PCC-10914	0	0	13	0	0	0	0	0	0	0	0	0	0	0	0	0	0	0	0	0	0	0	0	0	0	0	0	0	0	0	0
Bacteria:Cyanobacteria:Cyanobacteriia:Cyanobacteriales:Nostocaceae:Scytonema_UTEX_2349	0	0	0	0	0	0	0	0	6	0	0	0	0	0	0	0	0	0	0	0	0	0	0	0	0	0	0	0	0	0	0
Bacteria:Cyanobacteria:Cyanobacteriia:Cyanobacteriales:Nostocaceae:Stigonema_SAG_48.90	0	0	0	0	0	0	0	0	0	0	0	0	0	0	0	0	0	0	0	0	0	0	0	0	0	0	0	0	17	0	0
Bacteria:Cyanobacteria:Cyanobacteriia:Cyanobacteriales:Nostocaceae:uncultured	0	0	13	0	0	0	0	0	0	0	0	0	0	0	0	0	0	0	0	0	0	0	0	0	0	0	0	0	0	0	0
Bacteria:Cyanobacteria:Cyanobacteriia:Cyanobacteriales:Phormidiaceae:Tychonema_CCAP_1459-11B	8	0	0	0	0	0	0	0	0	0	0	0	0	0	0	0	0	0	0	0	0	0	0	0	0	0	0	24	0	0	0
Bacteria:Cyanobacteria:Cyanobacteriia:Cyanobacteriales:uncultured:uncultured	0	0	7	0	0	0	0	0	0	0	0	0	0	0	0	0	0	0	0	0	0	0	0	0	3	0	0	0	0	0	0
Bacteria:Cyanobacteria:Cyanobacteriia:CyanobacterialesUnknownUnknown	0	0	0	0	0	0	0	0	0	0	0	0	0	0	0	0	0	0	0	0	0	0	0	0	0	0	0	7	0	0	0
Bacteria:Cyanobacteria:Cyanobacteriia:Leptolyngbyales:Leptolyngbyaceae:Leptolyngbya_Es-Yyy1000	0	0	5	0	0	0	0	0	0	0	0	0	0	0	0	0	0	0	0	0	0	0	0	0	0	0	0	0	0	0	0
Bacteria:Cyanobacteria:Cyanobacteriia:Leptolyngbyales:Leptolyngbyaceae:Phormidesmis_ANT.L52.6	0	0	8	0	0	0	0	0	0	0	0	0	0	0	0	0	0	0	0	0	0	0	0	0	0	0	0	2	0	0	0
Bacteria:Cyanobacteria:Cyanobacteriia:Oxyphotobacteria_Incertae_Sedis:Unknown_Family:Leptolyngbya_ANT.L52.2	0	0	8	0	0	0	0	0	0	0	0	0	0	0	0	0	0	0	0	0	0	0	0	0	0	2	0	0	0	0	0
Bacteria:Cyanobacteria:Cyanobacteriia:Oxyphotobacteria_Incertae_Sedis:Unknown_Family:Leptolyngbya_EcFYyyy-00	0	0	5	3	0	0	0	0	0	0	0	0	0	0	0	0	0	0	0	0	0	0	0	0	0	0	0	0	0	0	0
Bacteria:Cyanobacteria:Cyanobacteriia:Oxyphotobacteria_Incertae_Sedis:Unknown_Family:uncultured	0	0	3	0	0	0	0	0	0	0	0	0	0	0	0	0	0	0	0	0	0	0	0	0	0	0	0	0	6	0	0
Bacteria:Cyanobacteria:Cyanobacteriia:Oxyphotobacteria_Incertae_Sedis:Unknown_FamilyUnknown	0	0	2	0	0	0	0	0	0	0	0	0	0	0	0	0	0	0	0	0	0	0	0	0	0	0	0	0	4	0	0
Bacteria:Cyanobacteria:CyanobacteriiaUnknownUnknownUnknown	0	0	2	0	0	0	0	0	0	0	0	0	0	0	0	0	0	0	0	0	0	0	0	0	0	0	0	0	0	0	0
Bacteria:Cyanobacteria:Sericytochromatia:Sericytochromatia:Sericytochromatia:Sericytochromatia	0	0	2	0	0	0	0	0	0	0	0	0	0	0	0	0	0	0	0	3	0	0	0	0	0	0	0	0	0	0	0
Bacteria:Cyanobacteria:Vampirivibrionia:Gastranaerophilales:Gastranaerophilales:Gastranaerophilales	0	0	0	0	0	0	0	0	0	0	0	0	0	0	0	0	0	0	0	0	0	0	7	0	0	0	0	0	0	0	0
Bacteria:Cyanobacteria:Vampirivibrionia:Obscuribacterales:Obscuribacteraceae:Candidatus_Obscuribacter	0	0	0	0	0	0	0	0	0	0	0	0	0	0	0	17	0	0	0	0	0	0	0	0	0	0	0	0	0	0	0
Bacteria:Cyanobacteria:Vampirivibrionia:Obscuribacterales:Obscuribacteraceae:Obscuribacteraceae	10	0	19	22	0	25	0	0	12	0	0	5	15	65	28	72	18	11	45	30	0	55	38	104	0	198	0	0	87	39	26
Bacteria:Cyanobacteria:Vampirivibrionia:Obscuribacterales:ObscuribacteraceaeUnknown	0	0	0	0	0	0	0	0	0	0	0	0	0	0	0	35	0	0	0	0	8	0	0	0	0	0	0	0	0	29	13
Bacteria:Cyanobacteria:Vampirivibrionia:Vampirovibrionales:Vampirovibrionaceae:Vampirovibrionaceae	0	0	0	0	0	0	0	0	0	0	0	0	0	0	0	0	0	0	4	0	0	0	0	0	0	0	0	0	4	0	0
Bacteria:Cyanobacteria:Vampirivibrionia:Vampirovibrionales:Vampirovibrionales:Vampirovibrionales	0	0	0	0	0	0	0	0	0	0	3	0	0	0	0	0	0	0	0	0	0	0	0	0	0	0	0	0	0	0	0
Bacteria:Cyanobacteria:VampirivibrioniaUnknownUnknownUnknown	0	0	0	0	0	0	0	0	0	0	0	0	0	0	0	0	0	0	0	0	0	0	0	0	0	12	0	0	0	0	0
Bacteria:Deinococcota:Deinococci:Deinococcales:Trueperaceae:Truepera	0	0	0	0	0	0	0	0	0	0	0	0	0	0	0	0	0	0	0	0	0	0	0	2	0	0	0	4	0	0	0
Bacteria:Dependentiae:Babeliae:Babeliales:Babeliaceae:Babeliaceae	0	0	0	0	0	0	0	0	0	0	0	0	2	0	0	0	3	0	0	3	0	0	0	0	0	0	0	0	0	0	0
Bacteria:Dependentiae:Babeliae:Babeliales:Babeliales:Babeliales	0	0	0	0	0	0	0	0	0	0	0	0	0	0	0	0	0	0	0	0	0	0	0	0	0	4	0	0	0	0	0
Bacteria:Dependentiae:Babeliae:Babeliales:UBA12409:UBA12409	0	0	0	0	0	0	0	0	0	0	0	0	0	0	0	4	0	0	0	0	0	0	0	0	0	0	0	0	0	0	0
Bacteria:Dependentiae:Babeliae:Babeliales:Vermiphilaceae:Vermiphilaceae	0	0	0	0	12	9	0	0	0	0	0	0	17	0	0	19	13	0	46	0	9	54	30	27	0	23	0	0	0	45	6
Bacteria:Dependentiae:Babeliae:BabelialesUnknownUnknown	0	0	0	0	0	0	0	0	0	0	0	0	4	0	0	0	0	0	3	0	0	0	0	0	0	0	0	0	0	0	0
Bacteria:Desulfobacterota:Desulfovibrionia:Desulfovibrionales:Desulfovibrionaceae:Desulfovibrio	0	0	0	0	0	0	0	0	0	0	0	0	0	0	0	0	0	0	0	0	0	0	2	0	0	0	0	0	0	0	0
Bacteria:Desulfobacterota:Desulfuromonadia:Geobacterales:Geobacteraceae:Citrifermentans	0	0	0	0	0	0	0	0	0	0	0	0	0	8	0	0	0	7	0	0	0	0	0	0	0	0	6	0	0	0	0
Bacteria:Desulfobacterota:Desulfuromonadia:Geobacterales:GeobacteraceaeUnknown	0	0	0	0	0	0	0	0	0	0	9	0	0	0	0	0	0	0	0	4	0	0	0	14	0	0	0	0	0	0	0
Bacteria:Desulfobacterota:uncultured:uncultured:uncultured:uncultured	141	112	32	154	235	0	62	76	0	83	35	61	80	79	94	43	149	197	233	27	121	132	118	81	113	34	93	27	133	226	21
Bacteria:Elusimicrobiota:Elusimicrobia:Lineage_IV:Lineage_IV:Lineage_IV	0	0	0	0	0	0	0	0	0	0	0	0	0	5	0	0	0	0	0	12	0	0	0	0	0	0	0	0	0	0	6
Bacteria:Elusimicrobiota:Elusimicrobia:MVP-88:MVP-88:MVP-88	0	0	0	0	0	0	0	0	0	0	0	0	0	0	3	0	0	0	0	0	0	0	0	0	0	0	0	0	7	0	0
Bacteria:Elusimicrobiota:Lineage_IIa:Lineage_IIa:Lineage_IIa:Lineage_IIa	128	77	82	84	67	35	0	25	30	29	31	0	74	106	105	71	50	59	79	118	37	89	92	0	0	89	39	21	70	118	0
Bacteria:Elusimicrobiota:Lineage_IIb:Lineage_IIb:Lineage_IIb:Lineage_IIb	0	0	0	23	18	0	0	0	0	0	0	0	0	0	0	0	0	0	26	18	0	0	0	0	0	8	0	0	0	0	0
Bacteria:Entotheonellaeota:Entotheonellia:Entotheonellales:Entotheonellaceae:Candidatus_Entotheonella	0	5	0	0	0	0	0	0	0	0	0	0	0	0	0	0	0	0	0	0	0	0	0	0	0	0	0	0	0	0	0
Bacteria:Entotheonellaeota:Entotheonellia:Entotheonellales:Entotheonellaceae:Entotheonellaceae	209	207	344	137	423	0	79	149	99	75	0	103	106	11	23	14	119	66	26	19	62	11	0	7	245	0	236	293	95	128	8
Bacteria:FCPU426:FCPU426:FCPU426:FCPU426:FCPU426	0	0	0	5	0	0	0	0	0	0	0	0	2	10	0	0	0	0	28	19	0	0	9	13	0	12	0	0	0	10	14
Bacteria:Fibrobacterota:Fibrobacteria:Fibrobacterales:Fibrobacteraceae:possible_genus_04	0	11	16	23	0	0	0	0	0	3	0	0	9	0	0	0	0	12	0	0	0	0	0	0	0	0	0	0	14	0	0
Bacteria:Fibrobacterota:Fibrobacteria:Fibrobacterales:Fibrobacteraceae:uncultured	0	0	0	0	0	0	0	0	0	0	0	0	7	0	0	0	0	0	0	0	0	0	0	0	0	0	0	0	9	0	0
Bacteria:Firmicutes:Bacilli:Alicyclobacillales:Alicyclobacillaceae:Alicyclobacillus	0	0	0	0	0	0	0	0	0	0	0	0	0	0	0	0	0	0	0	0	0	0	0	0	0	0	0	0	0	11	0
Bacteria:Firmicutes:Bacilli:Alicyclobacillales:Alicyclobacillaceae:Tumebacillus	0	0	0	10	0	0	0	0	0	0	0	0	0	0	0	0	0	0	0	0	0	0	2	0	0	0	0	0	11	0	0
Bacteria:Firmicutes:Bacilli:Bacillales:Bacillaceae:Bacillus	147	698	1411	498	143	48	19	291	426	52	80	229	131	81	137	65	86	227	88	87	156	195	689	92	488	150	414	707	184	179	92
Bacteria:Firmicutes:Bacilli:Bacillales:Bacillaceae:Oceanobacillus	0	0	9	0	0	0	0	0	0	0	0	0	0	0	0	0	0	0	0	0	0	0	0	0	0	0	0	0	0	0	0
Bacteria:Firmicutes:Bacilli:Bacillales:BacillaceaeUnknown	0	0	21	0	0	0	0	0	0	0	0	0	0	0	0	0	0	0	0	0	0	0	0	0	0	0	0	0	0	0	0
Bacteria:Firmicutes:Bacilli:Bacillales:Planococcaceae:Domibacillus	0	0	40	43	0	0	0	0	0	0	0	0	0	0	0	0	0	0	0	0	0	0	0	0	0	0	0	0	0	0	0
Bacteria:Firmicutes:Bacilli:Bacillales:Planococcaceae:Lysinibacillus	0	25	82	0	0	0	0	0	41	0	0	0	0	0	0	0	0	0	0	0	0	0	15	0	23	0	27	15	0	0	0
Bacteria:Firmicutes:Bacilli:Bacillales:PlanococcaceaeUnknown	55	86	253	142	23	0	0	53	142	23	28	52	0	0	56	0	37	91	0	0	32	60	83	38	73	34	85	127	101	40	0
Bacteria:Firmicutes:Bacilli:BacillalesUnknownUnknown	51	124	187	146	60	0	0	106	195	32	53	46	69	65	33	16	21	231	0	54	70	50	57	47	78	18	197	332	29	66	26
Bacteria:Firmicutes:Bacilli:Entomoplasmatales:type_III:type_III	0	0	21	37	0	0	0	0	0	0	0	0	0	8	4	0	0	22	5	0	15	0	5	22	0	6	0	0	31	21	0
Bacteria:Firmicutes:Bacilli:Lactobacillales:Streptococcaceae:Lactococcus	0	0	0	0	0	0	0	0	0	0	0	0	0	0	0	0	0	0	0	0	0	0	0	0	0	0	0	3	0	0	0
Bacteria:Firmicutes:Bacilli:Paenibacillales:Paenibacillaceae:Cohnella	0	0	0	0	0	0	0	0	0	0	0	0	0	0	0	0	0	0	0	0	0	0	0	0	0	0	0	0	0	8	0
Bacteria:Firmicutes:Bacilli:Paenibacillales:Paenibacillaceae:Paenibacillus	12	0	27	8	0	0	0	0	0	0	0	0	0	0	0	0	0	0	5	12	0	0	11	0	0	0	0	0	10	0	0
Bacteria:Firmicutes:Bacilli:Thermoactinomycetales:Thermoactinomycetaceae:Polycladomyces	0	0	0	15	0	0	0	0	0	0	0	0	0	0	0	0	0	0	0	0	0	0	0	0	0	0	0	0	0	0	0
Bacteria:Firmicutes:Bacilli:Thermoactinomycetales:Thermoactinomycetaceae:Risungbinella	0	0	0	0	0	0	0	0	0	0	0	0	0	0	0	0	0	0	0	0	0	3	0	0	0	0	0	0	0	0	0
Bacteria:Firmicutes:Bacilli:Thermoactinomycetales:Thermoactinomycetaceae:Thermoactinomycetaceae	0	0	0	11	0	0	0	0	0	0	0	0	0	0	0	0	0	0	0	0	0	0	0	0	0	0	0	0	0	0	8
Bacteria:Firmicutes:BacilliUnknownUnknownUnknown	0	0	0	8	0	0	0	0	0	0	0	0	0	0	0	0	3	0	0	0	0	0	0	4	0	0	0	6	2	0	0
Bacteria:Firmicutes:Clostridia:Lachnospirales:Lachnospiraceae:Anaerocolumna	3	0	0	0	0	0	0	0	0	0	0	0	0	0	0	0	0	0	0	0	0	0	0	0	0	0	0	0	0	0	0
Bacteria:Firmicutes:Clostridia:Peptostreptococcales-Tissierellales:PeptostreptococcaceaeUnknown	0	0	0	0	0	0	0	0	5	0	0	0	6	0	0	0	0	0	0	0	0	0	3	0	6	0	6	0	0	0	0
Bacteria:Firmicutes:Symbiobacteriia:Symbiobacteriales:SymbiobacteraceaeUnknown	0	2	0	0	0	0	0	0	0	0	0	0	0	0	0	0	0	0	0	0	0	0	0	0	0	0	0	0	0	0	0
Bacteria:FirmicutesUnknownUnknownUnknownUnknown	0	0	0	0	0	0	0	0	0	0	2	0	6	0	0	0	0	0	0	0	2	0	0	0	0	0	0	0	0	0	0
Bacteria:GAL15:GAL15:GAL15:GAL15:GAL15	7	0	0	0	0	41	0	0	0	0	0	0	0	16	43	18	8	0	0	14	0	50	50	12	0	0	0	0	0	49	0
Bacteria:Gemmatimonadota:AKAU4049:AKAU4049:AKAU4049:AKAU4049	0	0	4	0	0	0	0	0	0	0	0	0	0	0	0	0	0	0	0	0	0	0	0	0	0	0	0	0	0	0	0
Bacteria:Gemmatimonadota:BD2-11_terrestrial_group:BD2-11_terrestrial_group:BD2-11_terrestrial_group:BD2-11_terrestrial_group	10	0	0	0	0	0	0	0	0	0	0	0	0	0	0	0	0	0	0	0	0	0	0	0	0	0	0	0	0	0	0
Bacteria:Gemmatimonadota:Gemmatimonadetes:Gemmatimonadales:Gemmatimonadaceae:Gemmatimonas	152	160	385	143	136	23	12	61	229	99	85	53	177	230	228	251	185	238	150	127	278	290	272	138	59	32	190	181	191	423	55
Bacteria:Gemmatimonadota:Gemmatimonadetes:Gemmatimonadales:Gemmatimonadaceae:Roseisolibacter	23	0	253	29	3	40	20	18	0	0	2	0	0	20	25	46	13	0	0	47	21	69	35	51	17	149	13	25	66	65	41
Bacteria:Gemmatimonadota:Gemmatimonadetes:Gemmatimonadales:Gemmatimonadaceae:uncultured	696	579	2630	634	185	66	20	102	459	184	31	295	247	161	248	170	137	200	197	362	203	348	419	27	164	57	276	210	534	686	19
Bacteria:Gemmatimonadota:Gemmatimonadetes:Gemmatimonadales:GemmatimonadaceaeUnknown	176	125	336	103	40	0	39	6	114	2	95	89	18	51	58	0	57	15	59	54	16	27	0	17	65	5	151	154	84	126	0
Bacteria:Gemmatimonadota:Longimicrobia:Longimicrobiales:Longimicrobiaceae:Longimicrobiaceae	4	0	0	0	0	0	0	0	0	0	0	0	4	0	0	0	0	0	0	0	0	0	0	0	0	0	0	0	7	0	0
Bacteria:Gemmatimonadota:Longimicrobia:Longimicrobiales:Longimicrobiaceae:YC-ZSS-LKJ147	14	7	0	0	0	0	2	0	0	0	13	0	0	0	0	0	0	0	0	0	0	0	0	0	0	0	0	16	47	0	0
Bacteria:Gemmatimonadota:S0134_terrestrial_group:S0134_terrestrial_group:S0134_terrestrial_group:S0134_terrestrial_group	8	0	0	0	8	0	0	0	0	0	0	0	6	0	0	0	8	0	0	0	0	0	0	2	11	0	0	4	0	9	0
Bacteria:Latescibacterota:Latescibacteria:Latescibacterales:Latescibacteraceae:Latescibacteraceae	0	0	0	0	0	0	0	7	0	0	0	0	0	0	3	0	0	3	5	0	0	0	0	0	0	0	0	0	0	0	0
Bacteria:Latescibacterota:Latescibacterota:Latescibacterota:Latescibacterota:Latescibacterota	100	89	0	45	80	0	29	13	0	26	0	28	0	7	28	0	33	94	92	20	4	0	0	0	36	0	10	0	0	82	0
Bacteria:MBNT15:MBNT15:MBNT15:MBNT15:MBNT15	37	6	9	0	71	0	35	0	0	0	0	6	15	0	0	0	8	8	77	3	19	0	14	0	23	0	11	0	32	15	0
Bacteria:Methylomirabilota:Methylomirabilia:Rokubacteriales:Rokubacteriales:Rokubacteriales	740	566	421	710	1575	11	227	210	59	226	16	381	319	73	145	0	317	499	210	318	111	76	49	35	958	17	387	176	379	925	123
Bacteria:Methylomirabilota:Methylomirabilia:Rokubacteriales:WX65:WX65	21	9	3	0	35	0	9	7	0	3	0	4	9	0	5	0	12	5	7	0	0	7	0	0	36	0	21	9	0	22	0
Bacteria:Myxococcota:bacteriap25:bacteriap25:bacteriap25:bacteriap25	433	275	270	333	741	9	94	182	38	74	12	289	203	12	72	0	178	142	68	33	87	36	42	34	1071	0	447	418	192	533	39
Bacteria:Myxococcota:Myxococcia:Myxococcales:Anaeromyxobacteraceae:Anaeromyxobacter	28	74	344	68	15	0	0	0	53	11	16	19	7	10	30	0	6	24	34	29	19	14	18	0	0	0	32	0	224	28	10
Bacteria:Myxococcota:Myxococcia:Myxococcales:Myxococcaceae:KD3-10	0	0	0	0	0	0	0	0	0	0	0	0	0	0	0	0	7	0	0	0	0	0	0	0	0	0	0	0	0	0	0
Bacteria:Myxococcota:Myxococcia:Myxococcales:Myxococcaceae:Myxococcaceae	0	0	0	0	0	0	0	0	0	0	0	0	0	0	0	0	0	9	11	12	0	0	0	0	0	0	0	0	0	0	0
Bacteria:Myxococcota:Myxococcia:Myxococcales:Myxococcaceae:Myxococcus	0	0	0	11	0	0	0	0	0	0	0	0	0	0	0	0	0	0	0	0	0	0	0	0	0	0	0	0	0	0	0
Bacteria:Myxococcota:Myxococcia:Myxococcales:Myxococcaceae:P3OB-42	0	0	10	0	0	0	0	0	0	0	5	3	4	19	0	0	0	89	141	0	0	0	0	0	10	19	40	43	33	0	0
Bacteria:Myxococcota:Myxococcia:Myxococcales:Myxococcaceae:uncultured	8	0	14	16	0	0	0	0	0	0	0	13	0	0	5	0	0	15	0	0	0	0	0	0	0	0	0	11	21	9	0
Bacteria:Myxococcota:Myxococcia:Myxococcales:MyxococcaceaeUnknown	162	118	140	129	128	0	46	59	107	91	83	84	82	116	157	82	177	83	97	95	99	37	91	83	108	13	140	98	160	135	23
Bacteria:Myxococcota:Myxococcia:Myxococcales:Vulgatibacteraceae:Vulgatibacter	0	0	0	0	0	0	0	0	0	0	0	0	0	0	9	5	0	0	20	0	0	0	0	0	0	0	0	0	0	0	0
Bacteria:Myxococcota:Myxococcia:MyxococcalesUnknownUnknown	0	0	0	0	0	0	0	0	0	0	0	0	0	15	0	0	0	0	35	22	0	0	9	37	0	0	0	0	0	16	0
Bacteria:Myxococcota:Polyangia:Blfdi19:Blfdi19:Blfdi19	14	0	0	5	0	0	0	0	0	0	0	0	0	0	0	0	8	0	6	10	8	6	0	12	0	0	0	0	0	0	0
Bacteria:Myxococcota:Polyangia:Haliangiales:Haliangiaceae:Haliangium	656	669	515	413	267	0	100	184	360	317	375	221	731	284	295	134	573	531	739	143	646	154	381	233	521	50	478	287	629	493	60
Bacteria:Myxococcota:Polyangia:mle1-27:mle1-27:mle1-27	0	0	0	0	0	0	0	0	16	0	14	0	17	5	2	0	4	8	23	0	9	0	0	0	3	0	4	0	0	0	0
Bacteria:Myxococcota:Polyangia:MSB-4B10:MSB-4B10:MSB-4B10	20	43	0	30	42	0	0	0	29	39	19	21	26	0	20	0	37	30	27	0	38	0	0	0	0	0	16	0	18	0	0
Bacteria:Myxococcota:Polyangia:Nannocystales:Nannocystaceae:Nannocystis	18	0	0	0	0	0	0	0	0	3	0	0	26	0	0	0	0	3	0	0	8	0	0	0	23	0	0	4	0	0	0
Bacteria:Myxococcota:Polyangia:Nannocystales:NannocystaceaeUnknown	0	0	0	0	0	0	0	4	0	0	0	0	0	0	0	0	7	0	0	0	0	0	0	0	0	0	0	0	0	0	0
Bacteria:Myxococcota:Polyangia:Polyangiales:Amb-16S-1034:Amb-16S-1034	0	0	0	0	0	0	0	0	0	0	0	0	0	0	0	0	0	0	0	0	0	0	0	0	0	0	0	0	0	0	14
Bacteria:Myxococcota:Polyangia:Polyangiales:BIrii41:BIrii41	266	192	110	217	52	0	41	91	78	120	116	86	363	140	92	5	89	188	214	12	248	21	64	23	198	15	154	134	155	82	10
Bacteria:Myxococcota:Polyangia:Polyangiales:Eel-36e1D6:Eel-36e1D6	0	0	0	0	0	0	0	0	0	0	0	0	0	0	0	0	0	0	0	0	0	0	0	0	0	0	0	0	0	7	0
Bacteria:Myxococcota:Polyangia:Polyangiales:Phaselicystidaceae:Phaselicystis	110	76	63	49	40	8	0	21	27	33	36	22	80	14	21	0	43	36	65	15	28	12	15	0	30	0	31	27	76	37	0
Bacteria:Myxococcota:Polyangia:Polyangiales:Polyangiaceae:Aetherobacter	0	0	0	0	47	0	23	56	0	0	36	0	67	0	0	0	83	54	77	0	0	0	0	0	0	0	0	0	0	49	0
Bacteria:Myxococcota:Polyangia:Polyangiales:Polyangiaceae:Pajaroellobacter	56	75	65	65	40	0	0	29	68	36	46	30	0	139	157	103	97	60	164	146	64	87	110	148	38	202	0	0	89	60	20
Bacteria:Myxococcota:Polyangia:Polyangiales:Polyangiaceae:Polyangium	0	0	0	0	0	0	0	0	0	0	0	0	0	0	54	0	0	0	0	0	0	0	0	0	0	0	0	0	0	0	0
Bacteria:Myxococcota:Polyangia:Polyangiales:Polyangiaceae:Sorangium	24	0	0	0	0	0	0	0	0	0	0	0	0	0	0	0	0	0	0	0	0	0	0	0	0	0	60	0	0	0	0
Bacteria:Myxococcota:Polyangia:Polyangiales:Polyangiaceae:uncultured	0	74	48	0	0	0	0	0	0	0	0	53	24	0	0	0	13	0	0	0	85	0	0	0	0	0	0	26	0	0	0
Bacteria:Myxococcota:Polyangia:Polyangiales:PolyangiaceaeUnknown	66	0	0	62	0	0	0	0	0	35	0	0	0	0	0	0	0	0	0	0	0	0	39	44	68	0	0	33	83	0	0
Bacteria:Myxococcota:Polyangia:Polyangiales:Sandaracinaceae:Sandaracinus	3	0	0	12	0	0	0	0	0	2	7	0	5	3	0	0	4	0	24	0	0	0	0	0	0	0	0	0	6	12	0
Bacteria:Myxococcota:Polyangia:Polyangiales:Sandaracinaceae:uncultured	176	85	43	92	39	0	20	29	10	19	7	67	292	16	109	0	97	114	19	0	186	18	10	0	110	0	68	194	97	30	0
Bacteria:Myxococcota:Polyangia:PolyangialesUnknownUnknown	25	0	0	0	0	0	0	0	13	0	0	0	0	31	15	15	0	0	12	0	0	0	0	0	27	0	0	0	0	0	0
Bacteria:Myxococcota:PolyangiaUnknownUnknownUnknown	32	0	0	0	0	0	0	0	0	0	0	0	0	0	0	0	0	0	7	0	0	0	0	0	0	0	42	0	13	0	0
Bacteria:MyxococcotaUnknownUnknownUnknownUnknown	0	0	0	0	0	0	0	0	0	0	0	0	0	0	0	0	0	0	0	4	0	0	0	0	0	0	0	0	0	0	0
Bacteria:NB1-j:NB1-j:NB1-j:NB1-j:NB1-j	98	21	0	19	141	11	14	15	0	32	0	11	60	6	5	0	24	59	83	43	0	7	0	0	70	0	4	13	6	16	0
Bacteria:Nitrospirota:Nitrospiria:Nitrospirales:Nitrospiraceae:Nitrospira	812	64	285	260	432	0	31	255	43	136	69	104	403	144	199	24	268	643	330	336	22	53	57	97	466	22	275	236	26	518	35
Bacteria:Patescibacteria:ABY1:Candidatus_Magasanikbacteria:Candidatus_Magasanikbacteria:Candidatus_Magasanikbacteria	3	0	0	0	0	0	0	0	0	0	0	0	0	0	0	0	0	0	0	0	0	0	0	0	0	0	0	0	3	0	0
Bacteria:Patescibacteria:Berkelbacteria:Berkelbacteria:Berkelbacteria:Berkelbacteria	0	0	0	0	0	0	0	0	0	0	2	0	0	0	0	0	0	0	0	0	0	0	0	0	2	0	0	0	0	0	0
Bacteria:Patescibacteria:Microgenomatia:Candidatus_Gottesmanbacteria:Candidatus_Gottesmanbacteria:Candidatus_Gottesmanbacteria	0	0	0	0	0	0	0	2	0	0	0	0	0	0	0	0	0	0	0	0	0	0	0	0	0	0	0	0	0	0	0
Bacteria:Patescibacteria:Parcubacteria:Candidatus_Adlerbacteria:Candidatus_Adlerbacteria:Candidatus_Adlerbacteria	0	0	0	0	0	0	0	0	0	0	0	0	0	0	0	0	0	0	0	0	0	0	0	0	0	0	0	0	3	0	0
Bacteria:Patescibacteria:Parcubacteria:Candidatus_Azambacteria:Candidatus_Azambacteria:Candidatus_Azambacteria	0	0	0	5	0	0	0	0	0	0	0	0	0	2	0	0	0	5	0	0	2	0	0	0	0	0	0	0	19	0	0
Bacteria:Patescibacteria:Parcubacteria:Candidatus_Jorgensenbacteria:Candidatus_Jorgensenbacteria:Candidatus_Jorgensenbacteria	0	0	0	0	0	0	0	0	0	0	0	0	0	0	0	0	0	0	0	0	0	0	0	10	0	4	0	0	8	0	0
Bacteria:Patescibacteria:Parcubacteria:Candidatus_Kaiserbacteria:Candidatus_Kaiserbacteria:Candidatus_Kaiserbacteria	0	0	0	0	2	0	0	0	0	0	0	0	0	0	0	0	0	0	2	0	0	0	0	0	0	0	0	0	0	0	0
Bacteria:Patescibacteria:Parcubacteria:Candidatus_Lloydbacteria:Candidatus_Lloydbacteria:Candidatus_Lloydbacteria	0	0	0	0	0	0	0	0	0	0	0	0	0	0	0	0	0	0	0	0	0	0	0	0	0	0	0	0	4	0	0
Bacteria:Patescibacteria:Parcubacteria:Candidatus_Ryanbacteria:Candidatus_Ryanbacteria:Candidatus_Ryanbacteria	0	0	0	0	0	0	0	0	0	0	0	0	0	0	0	0	0	0	0	0	0	0	0	0	0	0	0	0	2	0	0
Bacteria:Patescibacteria:Parcubacteria:Parcubacteria:Parcubacteria:Parcubacteria	41	42	0	97	6	0	0	3	20	0	12	5	26	0	0	0	16	0	13	5	0	0	0	0	19	0	0	0	213	88	0
Bacteria:Patescibacteria:ParcubacteriaUnknownUnknownUnknown	0	0	23	4	0	0	0	0	0	0	0	2	2	2	0	0	0	0	2	0	0	0	0	0	0	0	0	0	9	7	0
Bacteria:Patescibacteria:Saccharimonadia:Saccharimonadales:LWQ8:LWQ8	0	0	0	0	0	0	0	0	0	0	0	0	0	0	0	0	0	0	0	0	0	0	0	0	0	4	0	0	0	0	0
Bacteria:Patescibacteria:Saccharimonadia:Saccharimonadales:Saccharimonadales:Saccharimonadales	11	32	4	32	26	0	0	0	31	0	24	0	14	21	18	11	11	24	19	0	0	16	15	18	0	31	0	2	2	39	0
Bacteria:Planctomycetota:BD7-11:BD7-11:BD7-11:BD7-11	0	0	0	0	0	0	0	0	0	0	0	0	0	0	0	0	0	0	0	0	0	0	0	9	0	0	0	0	10	0	0
Bacteria:Planctomycetota:OM190:OM190:OM190:OM190	72	8	0	43	45	0	16	14	0	25	0	28	107	21	5	0	30	87	126	17	46	0	7	12	72	0	24	7	18	18	0
Bacteria:Planctomycetota:Phycisphaerae:mle1-8:mle1-8:mle1-8	4	0	0	0	7	0	0	0	0	0	0	0	0	0	0	0	0	0	0	0	0	0	0	0	8	0	3	0	2	7	0
Bacteria:Planctomycetota:Phycisphaerae:Phycisphaerales:Phycisphaeraceae:AKYG587	93	19	11	20	40	0	0	7	0	0	4	0	25	0	0	0	8	3	0	0	8	0	0	0	57	0	0	6	58	25	0
Bacteria:Planctomycetota:Phycisphaerae:Phycisphaerales:Phycisphaeraceae:CL500-3	0	0	0	0	3	0	0	4	0	0	0	0	0	0	0	0	0	0	5	0	2	0	0	0	4	0	0	0	0	0	0
Bacteria:Planctomycetota:Phycisphaerae:Phycisphaerales:Phycisphaeraceae:I-8	0	0	4	0	0	0	0	0	0	0	0	0	0	0	0	0	0	0	0	0	0	0	0	0	0	0	0	0	0	0	0
Bacteria:Planctomycetota:Phycisphaerae:Phycisphaerales:Phycisphaeraceae:SM1A02	19	7	0	0	9	0	0	0	0	0	0	0	19	3	0	0	0	0	22	0	5	2	0	0	6	0	0	0	4	0	0
Bacteria:Planctomycetota:Phycisphaerae:Phycisphaerales:Phycisphaeraceae:uncultured	2	0	0	0	0	0	0	0	0	0	0	0	0	0	0	0	0	0	4	0	0	0	0	0	0	0	0	0	2	0	2
Bacteria:Planctomycetota:Phycisphaerae:Phycisphaerales:PhycisphaeraceaeUnknown	5	0	0	2	0	0	0	0	0	0	0	0	0	2	0	0	0	0	0	0	0	0	0	0	0	0	0	0	0	0	0
Bacteria:Planctomycetota:Phycisphaerae:Pla1_lineage:Pla1_lineage:Pla1_lineage	10	0	0	0	0	0	0	6	0	0	0	0	9	0	0	0	0	9	9	0	0	0	0	0	0	0	0	3	0	0	0
Bacteria:Planctomycetota:Phycisphaerae:S-70:S-70:S-70	6	0	0	4	0	0	0	0	0	0	0	0	6	4	0	0	5	0	0	0	0	0	0	0	0	0	0	0	5	0	0
Bacteria:Planctomycetota:Phycisphaerae:Tepidisphaerales:CPla-3_termite_group:CPla-3_termite_group	74	47	87	125	26	0	0	0	40	23	45	20	41	137	46	202	58	117	133	18	25	158	98	126	17	19	53	17	69	272	22
Bacteria:Planctomycetota:Phycisphaerae:Tepidisphaerales:Tepidisphaeraceae:Tepidisphaera	0	0	0	0	0	0	0	0	2	0	0	0	0	0	0	0	0	0	0	0	0	0	0	0	0	0	0	0	6	0	0
Bacteria:Planctomycetota:Phycisphaerae:Tepidisphaerales:Tepidisphaeraceae:Tepidisphaeraceae	10	0	0	0	0	0	0	0	0	0	0	0	0	0	0	0	6	0	0	0	0	0	0	0	0	0	0	0	0	0	0
Bacteria:Planctomycetota:Phycisphaerae:Tepidisphaerales:WD2101_soil_group:WD2101_soil_group	2270	3228	5363	2400	799	186	88	347	1839	598	586	727	891	643	419	838	643	1173	1030	471	1038	688	1276	536	577	521	1879	1777	4114	2256	252
Bacteria:Planctomycetota:Phycisphaerae:TepidisphaeralesUnknownUnknown	0	34	70	11	26	0	0	25	16	0	0	22	0	0	0	0	0	0	0	0	41	0	0	0	16	0	0	16	0	0	0
Bacteria:Planctomycetota:Pla3_lineage:Pla3_lineage:Pla3_lineage:Pla3_lineage	2	0	0	7	6	0	0	0	0	0	0	0	0	0	0	0	0	5	0	0	0	0	0	0	9	0	0	0	0	0	0
Bacteria:Planctomycetota:Pla4_lineage:Pla4_lineage:Pla4_lineage:Pla4_lineage	26	35	0	0	15	0	0	0	0	2	0	0	0	0	7	0	0	17	0	0	15	0	0	7	50	0	3	0	29	5	0
Bacteria:Planctomycetota:Planctomycetes:Gemmatales:Gemmataceae:Fimbriiglobus	10	13	11	22	19	0	6	0	0	4	2	9	14	4	0	0	8	10	15	4	13	0	12	0	17	0	11	0	0	5	0
Bacteria:Planctomycetota:Planctomycetes:Gemmatales:Gemmataceae:Gemmata	119	145	92	108	78	0	17	26	48	38	0	31	95	24	71	22	79	58	66	26	128	36	37	23	78	36	85	83	214	92	9
Bacteria:Planctomycetota:Planctomycetes:Gemmatales:Gemmataceae:Gemmataceae	0	0	4	0	0	0	0	0	0	0	0	0	0	0	0	0	0	0	0	0	0	0	0	0	0	0	0	0	25	0	0
Bacteria:Planctomycetota:Planctomycetes:Gemmatales:Gemmataceae:Tuwongella	0	0	0	0	23	0	0	0	0	0	0	0	0	0	0	0	0	0	0	8	15	0	0	0	0	0	11	0	0	0	0
Bacteria:Planctomycetota:Planctomycetes:Gemmatales:Gemmataceae:uncultured	436	823	978	675	542	184	26	14	278	195	126	97	131	474	684	427	326	367	984	840	323	561	774	452	226	638	299	151	1464	803	118
Bacteria:Planctomycetota:Planctomycetes:Gemmatales:Gemmataceae:Zavarzinella	27	58	48	28	43	0	0	0	43	24	10	21	0	0	29	15	32	21	44	12	25	0	29	0	48	0	56	46	50	63	4
Bacteria:Planctomycetota:Planctomycetes:Gemmatales:GemmataceaeUnknown	57	83	0	68	6	5	0	0	0	16	0	0	0	9	0	0	0	0	48	22	32	11	0	42	3	30	39	0	35	5	0
Bacteria:Planctomycetota:Planctomycetes:Isosphaerales:Isosphaeraceae:Aquisphaera	23	31	23	40	84	107	0	0	32	0	44	0	0	169	124	288	64	101	212	120	62	204	214	230	0	268	22	0	46	178	41
Bacteria:Planctomycetota:Planctomycetes:Isosphaerales:Isosphaeraceae:Candidatus_Nostocoida	0	0	0	0	0	0	0	0	0	0	0	0	0	0	0	0	0	0	18	35	0	0	0	0	0	0	0	0	0	0	0
Bacteria:Planctomycetota:Planctomycetes:Isosphaerales:Isosphaeraceae:Isosphaera	0	0	0	0	0	0	0	0	0	0	0	0	3	0	0	0	0	0	0	0	0	0	0	0	0	0	0	0	0	0	0
Bacteria:Planctomycetota:Planctomycetes:Isosphaerales:Isosphaeraceae:Singulisphaera	12	33	63	46	28	0	0	25	55	35	0	34	126	36	85	147	107	53	70	25	126	0	103	0	31	123	48	51	132	79	26
Bacteria:Planctomycetota:Planctomycetes:Isosphaerales:Isosphaeraceae:Tundrisphaera	0	0	0	0	0	0	0	0	0	0	0	0	0	0	40	48	0	0	49	0	36	0	30	48	0	31	0	0	0	0	0
Bacteria:Planctomycetota:Planctomycetes:Isosphaerales:Isosphaeraceae:uncultured	103	65	65	78	0	53	0	0	8	0	92	0	0	218	135	231	0	114	206	184	106	202	182	207	60	218	79	26	104	164	43
Bacteria:Planctomycetota:Planctomycetes:Isosphaerales:IsosphaeraceaeUnknown	25	0	0	0	0	25	0	0	0	0	0	0	21	0	16	86	0	14	53	34	0	29	33	0	0	312	0	0	0	0	11
Bacteria:Planctomycetota:Planctomycetes:Pirellulales:Pirellulaceae:Blastopirellula	7	0	0	0	0	0	0	0	0	0	0	2	9	0	0	0	2	0	0	0	0	0	0	0	0	0	3	4	4	0	0
Bacteria:Planctomycetota:Planctomycetes:Pirellulales:Pirellulaceae:Pir4_lineage	1676	655	1042	778	664	0	63	484	85	387	129	358	1568	184	152	88	408	405	245	41	1087	94	144	51	924	37	618	532	850	609	29
Bacteria:Planctomycetota:Planctomycetes:Pirellulales:Pirellulaceae:Pirellula	796	558	705	615	412	0	56	211	154	273	51	251	503	90	94	26	191	253	125	21	357	48	120	29	550	0	377	413	415	374	10
Bacteria:Planctomycetota:Planctomycetes:Pirellulales:Pirellulaceae:Rhodopirellula	6	0	0	0	0	0	0	0	0	0	0	0	9	0	0	0	0	0	0	0	0	0	0	0	0	0	0	0	0	0	0
Bacteria:Planctomycetota:Planctomycetes:Pirellulales:Pirellulaceae:Roseimaritima	0	0	0	0	0	0	0	0	0	0	0	0	0	0	0	0	0	0	0	0	0	0	0	0	0	0	0	2	0	0	0
Bacteria:Planctomycetota:Planctomycetes:Pirellulales:Pirellulaceae:Termite_planctomycete_cluster	0	0	0	0	0	0	0	0	0	0	0	0	0	0	0	0	0	0	0	0	0	0	39	0	0	0	0	0	0	0	0
Bacteria:Planctomycetota:Planctomycetes:Pirellulales:Pirellulaceae:uncultured	738	248	203	391	383	44	39	185	38	212	122	54	713	412	246	348	262	305	420	365	472	318	387	230	315	185	211	124	359	632	71
Bacteria:Planctomycetota:Planctomycetes:Pirellulales:PirellulaceaeUnknown	25	4	0	8	6	25	0	5	0	13	0	46	48	4	20	18	11	8	0	0	25	19	23	0	40	21	3	0	0	44	0
Bacteria:Planctomycetota:Planctomycetes:Planctomycetales:Gimesiaceae:uncultured	0	0	17	15	0	62	0	0	0	0	0	0	15	0	50	0	0	6	0	0	0	108	42	8	25	112	24	13	0	0	0
Bacteria:Planctomycetota:Planctomycetes:Planctomycetales:Rubinisphaeraceae:Planctomicrobium	2	0	0	3	0	0	0	0	0	0	0	0	7	2	0	0	0	0	0	0	0	0	0	0	0	0	0	3	0	0	0
Bacteria:Planctomycetota:Planctomycetes:Planctomycetales:Rubinisphaeraceae:SH-PL14	125	44	16	34	31	0	0	35	0	32	14	23	147	25	20	0	33	13	8	9	76	0	23	15	77	6	46	80	25	29	0
Bacteria:Planctomycetota:Planctomycetes:Planctomycetales:Schlesneriaceae:Planctopirus	36	7	0	0	0	0	0	15	0	9	3	7	28	0	0	0	10	14	7	0	23	0	0	0	14	0	11	18	7	14	0
Bacteria:Planctomycetota:Planctomycetes:Planctomycetales:Schlesneriaceae:Schlesneria	37	20	0	48	25	0	0	16	0	18	16	10	41	39	36	30	32	61	57	15	29	22	52	26	19	35	0	0	29	48	0
Bacteria:Planctomycetota:Planctomycetes:Planctomycetales:uncultured:uncultured	371	138	41	403	319	80	28	143	37	125	124	68	235	368	506	284	292	336	510	500	235	203	548	385	94	533	107	39	67	477	75
Bacteria:Planctomycetota:Planctomycetes:PlanctomycetalesUnknownUnknown	0	0	0	0	0	0	0	0	0	0	0	10	0	38	5	46	6	0	30	0	0	0	24	0	0	0	0	5	16	0	0
Bacteria:Planctomycetota:Planctomycetes:uncultured:uncultured:uncultured	12	28	44	0	0	0	0	0	22	0	0	0	16	0	0	0	15	0	21	0	0	0	0	0	0	0	0	15	39	0	0
Bacteria:Planctomycetota:vadinHA49:vadinHA49:vadinHA49:vadinHA49	0	11	8	7	0	0	0	0	0	8	0	3	0	0	0	0	0	4	0	0	0	0	0	0	0	0	0	0	0	3	3
Bacteria:PlanctomycetotaUnknownUnknownUnknownUnknown	0	0	0	0	0	0	0	0	0	0	0	0	0	0	0	0	8	0	0	0	0	0	0	0	0	0	10	0	0	0	0
Bacteria:Proteobacteria:Alphaproteobacteria:Acetobacterales:Acetobacteraceae:Acetobacteraceae	21	0	0	0	0	49	0	37	0	0	40	0	0	125	62	223	26	0	0	0	0	140	183	23	0	485	0	0	0	62	125
Bacteria:Proteobacteria:Alphaproteobacteria:Acetobacterales:Acetobacteraceae:Acidicaldus	0	0	0	0	0	0	0	0	0	0	0	0	0	0	0	69	0	0	0	0	0	0	74	0	0	0	0	0	0	44	23
Bacteria:Proteobacteria:Alphaproteobacteria:Acetobacterales:Acetobacteraceae:Acidiphilium	0	0	0	0	0	0	0	0	0	0	0	0	0	0	0	0	0	0	0	0	0	0	0	0	0	0	0	0	18	0	0
Bacteria:Proteobacteria:Alphaproteobacteria:Acetobacterales:Acetobacteraceae:Acidisoma	0	0	0	0	0	0	0	0	0	0	0	0	0	0	0	32	0	0	34	0	0	24	36	0	0	21	0	0	0	19	0
Bacteria:Proteobacteria:Alphaproteobacteria:Acetobacterales:Acetobacteraceae:Acidisphaera	0	0	0	0	0	0	0	0	0	0	0	0	0	0	0	0	0	0	0	27	0	0	0	0	0	0	0	0	0	0	0
Bacteria:Proteobacteria:Alphaproteobacteria:Acetobacterales:Acetobacteraceae:Acidocella	0	0	0	0	0	7	0	0	0	0	0	0	0	0	0	0	0	0	0	0	0	0	0	14	0	0	0	0	0	0	35
Bacteria:Proteobacteria:Alphaproteobacteria:Acetobacterales:Acetobacteraceae:Granulibacter	0	0	0	0	0	0	0	0	0	0	0	0	0	0	0	0	11	0	0	0	0	0	0	0	0	0	0	0	0	0	0
Bacteria:Proteobacteria:Alphaproteobacteria:Acetobacterales:Acetobacteraceae:Neoasaia	0	0	0	0	0	0	0	0	75	0	0	0	0	9	0	13	0	0	0	0	0	0	0	0	0	0	0	0	0	0	0
Bacteria:Proteobacteria:Alphaproteobacteria:Acetobacterales:Acetobacteraceae:Rhodopila	0	23	0	0	0	0	0	0	0	0	0	0	0	0	0	0	0	0	0	33	0	0	0	0	0	0	0	0	0	0	0
Bacteria:Proteobacteria:Alphaproteobacteria:Acetobacterales:Acetobacteraceae:Rhodovastum	0	0	0	0	0	0	0	0	0	0	0	0	0	0	17	0	0	15	46	58	11	0	0	9	0	0	0	0	0	0	0
Bacteria:Proteobacteria:Alphaproteobacteria:Acetobacterales:Acetobacteraceae:Roseomonas	0	0	0	0	0	0	0	0	0	0	0	0	0	0	0	0	0	0	0	0	0	0	0	0	0	0	0	0	8	0	0
Bacteria:Proteobacteria:Alphaproteobacteria:Acetobacterales:Acetobacteraceae:uncultured	0	20	25	72	0	173	0	0	49	19	56	0	0	257	132	343	53	118	211	309	23	59	107	398	0	130	66	22	52	192	141
Bacteria:Proteobacteria:Alphaproteobacteria:Acetobacterales:AcetobacteraceaeUnknown	95	51	84	0	39	184	0	34	68	0	56	25	37	307	249	430	80	0	30	246	61	696	534	96	0	624	8	9	83	112	243
Bacteria:Proteobacteria:Alphaproteobacteria:Azospirillales:Azospirillaceae:Skermanella	21	0	33	34	0	4	0	0	0	0	0	13	0	0	11	25	8	0	0	27	13	19	17	31	30	0	63	73	56	25	0
Bacteria:Proteobacteria:Alphaproteobacteria:Azospirillales:Azospirillaceae:uncultured	0	0	0	0	0	0	0	0	0	0	0	0	0	0	0	0	0	0	0	2	0	0	0	0	0	0	0	0	5	0	0
Bacteria:Proteobacteria:Alphaproteobacteria:Azospirillales:AzospirillaceaeUnknown	0	0	0	0	0	0	0	0	0	0	0	0	0	0	0	0	0	0	0	0	0	0	0	0	0	31	0	0	0	0	0
Bacteria:Proteobacteria:Alphaproteobacteria:Azospirillales:Inquilinaceae:Inquilinus	3	3	5	11	0	5	0	3	0	0	0	0	0	0	0	0	7	0	0	0	7	15	24	0	0	53	5	0	30	3	3
Bacteria:Proteobacteria:Alphaproteobacteria:Azospirillales:uncultured:uncultured	32	35	15	31	34	0	11	20	0	0	0	0	0	12	17	0	9	0	16	15	0	0	0	0	15	0	40	29	27	20	0
Bacteria:Proteobacteria:Alphaproteobacteria:Caedibacterales:Caedibacteraceae:Caedibacter	0	0	0	0	0	0	0	0	0	0	0	0	0	0	0	0	0	0	0	0	0	0	0	0	0	2	0	0	0	0	0
Bacteria:Proteobacteria:Alphaproteobacteria:Caulobacterales:Caulobacteraceae:Asticcacaulis	0	0	0	14	0	0	0	0	0	0	5	0	0	0	7	0	0	8	6	0	0	0	0	0	0	0	0	0	6	8	10
Bacteria:Proteobacteria:Alphaproteobacteria:Caulobacterales:Caulobacteraceae:Brevundimonas	14	6	0	0	0	0	0	0	0	0	0	0	0	0	0	0	0	0	0	0	0	2	0	0	0	0	0	8	0	0	0
Bacteria:Proteobacteria:Alphaproteobacteria:Caulobacterales:Caulobacteraceae:Caulobacter	24	37	31	0	0	0	13	52	0	31	0	0	33	0	0	8	0	33	11	0	51	0	0	0	26	0	27	25	34	25	0
Bacteria:Proteobacteria:Alphaproteobacteria:Caulobacterales:Caulobacteraceae:Phenylobacterium	153	143	100	211	143	132	26	71	118	62	133	105	205	267	230	274	182	207	297	114	362	204	280	305	71	178	97	76	280	175	205
Bacteria:Proteobacteria:Alphaproteobacteria:Caulobacterales:Caulobacteraceae:PMMR1	0	0	0	0	0	0	0	0	0	0	21	0	0	0	0	0	0	0	0	51	0	0	0	0	0	0	8	13	0	0	0
Bacteria:Proteobacteria:Alphaproteobacteria:Caulobacterales:Caulobacteraceae:uncultured	17	0	19	11	0	52	0	0	44	0	17	8	6	182	72	191	12	0	44	125	22	104	106	203	0	170	0	0	19	61	81
Bacteria:Proteobacteria:Alphaproteobacteria:Caulobacterales:CaulobacteraceaeUnknown	50	0	0	36	0	21	0	0	0	0	0	0	89	28	0	54	0	0	0	0	97	29	0	40	27	71	0	0	69	0	32
Bacteria:Proteobacteria:Alphaproteobacteria:Caulobacterales:Hyphomonadaceae:Hirschia	60	17	0	28	0	0	0	19	0	14	0	16	65	11	0	0	18	0	23	0	73	0	0	0	31	0	12	14	21	38	0
Bacteria:Proteobacteria:Alphaproteobacteria:Caulobacterales:Hyphomonadaceae:SWB02	52	18	0	44	0	0	4	44	0	25	26	18	68	22	19	0	42	39	90	20	53	33	10	17	31	0	18	0	34	65	9
Bacteria:Proteobacteria:Alphaproteobacteria:Caulobacterales:HyphomonadaceaeUnknown	5	0	0	0	0	0	0	0	0	0	0	0	0	0	0	0	0	0	0	0	16	0	0	0	0	0	0	0	0	0	0
Bacteria:Proteobacteria:Alphaproteobacteria:Defluviicoccales:Defluviicoccaceae:Defluviicoccus	0	0	0	0	0	0	0	0	0	0	0	0	0	0	0	0	0	0	0	0	0	0	0	0	0	0	0	0	13	0	0
Bacteria:Proteobacteria:Alphaproteobacteria:Dongiales:Dongiaceae:Dongia	262	117	67	198	232	15	52	196	11	136	98	90	476	96	60	84	142	166	137	40	345	106	121	71	225	30	126	86	125	211	112
Bacteria:Proteobacteria:Alphaproteobacteria:Elsterales:Elsteraceae:Lacibacterium	0	0	0	0	0	0	0	7	0	0	0	0	0	0	0	0	0	0	0	0	0	0	0	0	0	0	0	0	0	0	0
Bacteria:Proteobacteria:Alphaproteobacteria:Elsterales:Elsteraceae:uncultured	11	0	12	0	0	0	0	0	0	9	7	0	0	40	0	24	10	0	49	10	0	0	0	0	0	0	0	0	41	14	15
Bacteria:Proteobacteria:Alphaproteobacteria:Elsterales:ElsteraceaeUnknown	0	0	0	0	0	0	0	0	0	0	0	0	0	0	0	0	0	0	0	0	0	0	0	24	0	0	0	0	0	0	0
Bacteria:Proteobacteria:Alphaproteobacteria:Elsterales:uncultured:uncultured	335	295	248	384	205	1958	15	0	256	69	360	38	112	1473	945	1865	412	385	790	1405	352	2143	2542	1583	101	2186	197	36	147	2139	1651
Bacteria:Proteobacteria:Alphaproteobacteria:Elsterales:URHD0088:URHD0088	0	0	0	22	0	0	0	0	18	0	0	0	0	0	0	0	0	21	48	0	0	0	0	0	0	139	0	0	0	0	33
Bacteria:Proteobacteria:Alphaproteobacteria:ElsteralesUnknownUnknown	0	0	68	0	0	72	0	0	0	0	0	0	0	44	81	152	0	17	0	0	24	212	376	0	0	232	0	0	86	48	77
Bacteria:Proteobacteria:Alphaproteobacteria:Holosporales:Holosporaceae:uncultured	0	0	0	0	0	0	0	0	0	0	0	0	8	0	0	0	0	0	0	0	0	0	0	0	0	0	0	0	0	0	0
Bacteria:Proteobacteria:Alphaproteobacteria:Micavibrionales:uncultured:uncultured	0	4	0	0	0	0	0	0	0	0	0	0	0	0	0	0	0	0	0	0	0	0	0	0	0	0	0	0	0	0	0
Bacteria:Proteobacteria:Alphaproteobacteria:Micropepsales:Micropepsaceae:Micropepsaceae	0	0	0	0	0	0	0	0	0	0	0	0	0	0	89	0	0	34	0	0	0	0	0	0	0	0	0	0	0	74	0
Bacteria:Proteobacteria:Alphaproteobacteria:Micropepsales:Micropepsaceae:Micropepsis	0	0	0	0	0	0	0	0	0	0	0	0	0	15	0	5	0	0	0	13	0	19	34	0	0	44	0	0	0	25	0
Bacteria:Proteobacteria:Alphaproteobacteria:Micropepsales:Micropepsaceae:Rhizomicrobium	0	0	0	0	0	0	0	0	0	0	0	0	0	12	18	20	0	0	0	41	0	0	13	0	0	27	0	0	0	0	0
Bacteria:Proteobacteria:Alphaproteobacteria:Micropepsales:Micropepsaceae:uncultured	186	133	166	362	111	227	0	121	84	87	239	56	185	538	281	1043	271	375	569	256	254	1123	1183	716	45	1288	83	37	96	1268	608
Bacteria:Proteobacteria:Alphaproteobacteria:Micropepsales:MicropepsaceaeUnknown	41	0	0	58	0	0	0	0	71	41	40	0	0	110	0	70	61	0	77	84	0	106	168	0	0	214	0	0	0	123	77
Bacteria:Proteobacteria:Alphaproteobacteria:Parvibaculales:Parvibaculaceae:uncultured	0	10	0	0	0	0	0	0	0	0	0	0	0	0	0	0	8	0	12	0	0	0	0	0	0	0	0	0	14	0	6
Bacteria:Proteobacteria:Alphaproteobacteria:Puniceispirillales:Puniceispirillales:Puniceispirillales	0	0	0	0	0	0	0	0	0	0	0	0	0	0	0	0	0	0	0	0	0	0	0	16	0	0	0	0	0	0	0
Bacteria:Proteobacteria:Alphaproteobacteria:Reyranellales:Reyranellaceae:Reyranella	354	387	146	212	337	39	71	140	166	153	209	223	479	754	705	570	526	463	1024	437	691	277	494	479	355	164	317	124	193	572	240
Bacteria:Proteobacteria:Alphaproteobacteria:Reyranellales:Reyranellaceae:uncultured	0	7	0	10	0	0	0	19	0	12	8	15	67	10	0	10	7	0	25	0	51	0	0	0	21	0	11	0	0	21	10
Bacteria:Proteobacteria:Alphaproteobacteria:Rhizobiales:A0839:A0839	71	14	0	56	47	0	12	46	0	14	27	0	68	33	46	17	48	62	190	122	85	9	25	28	29	14	14	10	118	59	9
Bacteria:Proteobacteria:Alphaproteobacteria:Rhizobiales:Amb-16S-1323:Amb-16S-1323	19	0	0	0	0	0	0	0	0	0	0	0	0	0	0	0	0	0	0	0	0	34	0	0	0	0	0	0	0	28	0
Bacteria:Proteobacteria:Alphaproteobacteria:Rhizobiales:Beijerinckiaceae:Beijerinckiaceae	0	0	37	0	0	0	0	0	103	0	0	0	0	0	0	0	0	0	0	0	0	0	0	0	0	0	0	0	0	0	0
Bacteria:Proteobacteria:Alphaproteobacteria:Rhizobiales:Beijerinckiaceae:Bosea	0	0	21	0	12	0	0	0	0	7	0	0	25	0	20	0	24	17	0	0	12	0	0	0	25	0	23	9	0	0	0
Bacteria:Proteobacteria:Alphaproteobacteria:Rhizobiales:Beijerinckiaceae:FFCH5858	37	15	0	0	42	0	0	8	0	7	0	0	13	0	0	0	17	0	23	0	0	0	0	0	24	0	25	17	18	10	0
Bacteria:Proteobacteria:Alphaproteobacteria:Rhizobiales:Beijerinckiaceae:Methylobacterium-Methylorubrum	0	0	30	25	2	0	0	0	3	0	0	0	0	0	0	0	0	3	0	4	0	0	8	0	0	12	0	0	64	0	27
Bacteria:Proteobacteria:Alphaproteobacteria:Rhizobiales:Beijerinckiaceae:Methylocella	0	0	0	0	0	0	0	0	0	0	0	0	0	0	0	0	0	0	0	0	0	0	0	21	0	0	0	0	0	0	0
Bacteria:Proteobacteria:Alphaproteobacteria:Rhizobiales:Beijerinckiaceae:Methylovirgula	0	0	0	0	24	0	0	0	0	0	31	0	0	0	0	0	0	0	0	0	0	82	0	0	0	89	0	0	0	0	27
Bacteria:Proteobacteria:Alphaproteobacteria:Rhizobiales:Beijerinckiaceae:Microvirga	219	134	211	134	51	33	28	49	41	37	49	79	90	63	100	85	44	48	60	35	117	57	48	86	129	49	316	300	270	75	27
Bacteria:Proteobacteria:Alphaproteobacteria:Rhizobiales:Beijerinckiaceae:Neo-b11	12	0	24	34	13	0	0	13	0	0	0	0	0	0	14	0	0	0	0	0	0	0	0	0	0	0	0	0	18	0	0
Bacteria:Proteobacteria:Alphaproteobacteria:Rhizobiales:Beijerinckiaceae:Psychroglaciecola	0	0	46	0	0	0	0	0	22	7	0	0	0	13	0	0	0	13	10	26	11	0	9	0	0	9	15	0	17	0	0
Bacteria:Proteobacteria:Alphaproteobacteria:Rhizobiales:Beijerinckiaceae:Roseiarcus	34	21	0	33	32	219	0	11	27	0	50	0	24	206	204	416	58	95	440	200	42	355	449	526	0	359	18	0	21	268	258
Bacteria:Proteobacteria:Alphaproteobacteria:Rhizobiales:Beijerinckiaceae:uncultured	0	0	0	35	36	72	0	0	0	0	0	0	0	66	86	101	41	0	51	88	0	79	170	62	40	73	57	0	0	245	59
Bacteria:Proteobacteria:Alphaproteobacteria:Rhizobiales:BeijerinckiaceaeUnknown	38	93	199	0	4	0	0	0	0	0	12	23	0	0	0	0	0	0	0	10	24	37	96	36	0	98	95	115	181	90	47
Bacteria:Proteobacteria:Alphaproteobacteria:Rhizobiales:D05-2:D05-2	0	0	0	0	0	0	0	0	0	0	7	0	17	0	0	0	0	0	0	0	7	0	0	4	0	0	0	7	0	0	0
Bacteria:Proteobacteria:Alphaproteobacteria:Rhizobiales:Devosiaceae:Devosia	140	73	79	117	68	0	20	59	20	59	77	49	210	90	74	66	91	120	95	0	159	55	71	77	77	22	89	124	168	134	35
Bacteria:Proteobacteria:Alphaproteobacteria:Rhizobiales:DevosiaceaeUnknown	82	61	6	37	0	0	0	41	0	0	0	37	78	0	0	0	0	13	0	26	67	0	0	0	19	0	59	0	0	0	0
Bacteria:Proteobacteria:Alphaproteobacteria:Rhizobiales:Hyphomicrobiaceae:Hyphomicrobiaceae	25	0	0	0	0	0	0	0	0	0	0	0	36	0	0	0	0	0	0	0	0	0	0	0	0	0	0	0	0	0	0
Bacteria:Proteobacteria:Alphaproteobacteria:Rhizobiales:Hyphomicrobiaceae:Hyphomicrobium	133	37	0	74	71	0	0	49	0	55	25	50	192	79	46	23	46	52	101	0	78	36	44	40	77	10	33	19	82	90	0
Bacteria:Proteobacteria:Alphaproteobacteria:Rhizobiales:Hyphomicrobiaceae:Pedomicrobium	515	256	57	248	533	0	124	226	67	225	67	169	594	161	258	121	290	255	276	190	343	167	164	146	1248	48	464	189	244	725	75
Bacteria:Proteobacteria:Alphaproteobacteria:Rhizobiales:Hyphomicrobiaceae:uncultured	26	0	0	0	0	0	0	18	0	0	0	31	22	0	0	0	15	0	0	0	38	0	0	0	33	0	0	0	0	0	0
Bacteria:Proteobacteria:Alphaproteobacteria:Rhizobiales:HyphomicrobiaceaeUnknown	40	0	0	14	0	0	0	0	0	0	0	0	0	0	9	0	12	0	23	126	16	0	0	0	0	0	0	0	50	0	0
Bacteria:Proteobacteria:Alphaproteobacteria:Rhizobiales:KF-JG30-B3:KF-JG30-B3	175	69	39	93	169	91	12	75	19	108	40	50	183	102	52	144	117	100	147	49	128	159	202	96	91	141	87	60	94	334	129
Bacteria:Proteobacteria:Alphaproteobacteria:Rhizobiales:Labraceae:Labrys	61	31	0	35	46	0	14	0	9	20	28	24	36	28	44	11	31	25	77	41	78	0	21	39	18	0	39	15	84	44	0
Bacteria:Proteobacteria:Alphaproteobacteria:Rhizobiales:Methyloligellaceae:Methyloligellaceae	206	74	36	83	256	0	46	92	10	55	8	57	91	25	31	13	96	39	24	31	58	33	0	50	299	0	140	111	29	142	0
Bacteria:Proteobacteria:Alphaproteobacteria:Rhizobiales:Methyloligellaceae:uncultured	206	82	39	158	195	0	52	61	12	108	46	58	127	126	78	38	105	321	233	38	104	56	128	66	436	23	215	61	104	289	0
Bacteria:Proteobacteria:Alphaproteobacteria:Rhizobiales:MethyloligellaceaeUnknown	0	90	0	0	0	0	0	0	0	0	0	0	0	0	0	0	0	0	0	0	0	0	47	0	84	0	0	0	0	0	0
Bacteria:Proteobacteria:Alphaproteobacteria:Rhizobiales:MethylopilaceaeUnknown	0	0	0	0	0	0	0	0	0	0	0	0	0	10	0	0	0	22	46	28	0	0	0	0	0	0	0	0	0	0	0
Bacteria:Proteobacteria:Alphaproteobacteria:Rhizobiales:Rhizobiaceae:Aliihoeflea	0	0	0	0	0	0	0	0	0	0	0	0	0	0	0	0	0	0	0	0	0	0	0	0	0	0	13	0	0	0	0
Bacteria:Proteobacteria:Alphaproteobacteria:Rhizobiales:Rhizobiaceae:Allorhizobium-Neorhizobium-Pararhizobium-Rhizobium	123	128	279	127	77	0	29	49	37	29	45	132	114	100	69	50	117	121	171	76	184	51	147	47	31	0	67	28	214	120	20
Bacteria:Proteobacteria:Alphaproteobacteria:Rhizobiales:Rhizobiaceae:Mesorhizobium	71	60	52	77	38	0	0	49	34	43	32	30	98	41	37	0	80	83	33	31	151	28	46	0	85	26	38	40	39	42	29
Bacteria:Proteobacteria:Alphaproteobacteria:Rhizobiales:Rhizobiaceae:Phyllobacterium	86	51	11	79	39	0	13	29	0	53	15	54	215	24	22	13	26	21	23	16	165	22	32	0	78	22	65	35	37	31	0
Bacteria:Proteobacteria:Alphaproteobacteria:Rhizobiales:Rhizobiaceae:uncultured	0	0	0	0	0	0	0	0	0	0	0	0	0	0	0	0	0	0	0	0	10	0	0	0	0	0	0	0	0	0	0
Bacteria:Proteobacteria:Alphaproteobacteria:Rhizobiales:RhizobiaceaeUnknown	190	143	112	161	213	30	39	117	32	116	45	66	240	33	86	34	105	67	38	12	293	38	32	39	256	0	167	170	212	86	0
Bacteria:Proteobacteria:Alphaproteobacteria:Rhizobiales:Rhizobiales_Incertae_Sedis:Alsobacter	0	0	0	0	0	0	0	0	0	0	0	0	0	0	0	0	0	0	0	0	0	0	0	0	0	0	0	11	0	0	0
Bacteria:Proteobacteria:Alphaproteobacteria:Rhizobiales:Rhizobiales_Incertae_Sedis:Bauldia	74	55	35	59	34	0	0	36	12	41	22	31	98	46	67	34	47	82	82	83	31	34	60	26	58	22	71	33	120	141	0
Bacteria:Proteobacteria:Alphaproteobacteria:Rhizobiales:Rhizobiales_Incertae_Sedis:Nordella	212	149	127	195	101	0	28	60	27	99	41	80	185	0	35	0	74	36	28	28	170	0	29	10	126	17	125	92	136	79	0
Bacteria:Proteobacteria:Alphaproteobacteria:Rhizobiales:Rhizobiales_Incertae_Sedis:Phreatobacter	0	0	0	0	0	0	0	0	0	0	0	4	0	0	0	0	0	0	2	0	0	0	3	0	0	0	0	0	0	0	0
Bacteria:Proteobacteria:Alphaproteobacteria:Rhizobiales:Rhizobiales_Incertae_Sedis:uncultured	9	0	0	0	0	0	0	0	0	0	0	0	28	0	24	12	0	0	9	0	26	0	0	0	0	0	0	0	6	0	0
Bacteria:Proteobacteria:Alphaproteobacteria:Rhizobiales:Rhizobiales_Incertae_SedisUnknown	25	34	0	38	22	0	0	23	0	28	11	0	75	20	0	0	12	28	17	0	29	0	0	0	21	0	21	18	9	0	0
Bacteria:Proteobacteria:Alphaproteobacteria:Rhizobiales:Rhodomicrobiaceae:Rhodomicrobium	173	87	67	78	89	17	0	51	0	72	29	69	403	49	37	23	52	43	77	57	259	43	58	36	150	19	78	56	69	106	0
Bacteria:Proteobacteria:Alphaproteobacteria:Rhizobiales:uncultured:uncultured	144	75	87	104	37	0	8	37	11	59	45	39	252	24	31	11	33	40	78	169	243	12	24	33	87	0	68	47	134	79	0
Bacteria:Proteobacteria:Alphaproteobacteria:Rhizobiales:Xanthobacteraceae:Afipia	0	6	0	0	0	0	0	0	39	0	0	0	0	0	0	0	0	0	0	0	29	0	0	0	0	11	0	0	0	0	0
Bacteria:Proteobacteria:Alphaproteobacteria:Rhizobiales:Xanthobacteraceae:Bradyrhizobium	1351	1681	1253	1328	1463	388	207	637	972	762	998	837	1287	1441	2086	1707	1764	1175	2025	1081	2780	1014	1961	1478	907	1640	1453	739	1890	2210	813
Bacteria:Proteobacteria:Alphaproteobacteria:Rhizobiales:Xanthobacteraceae:Pseudolabrys	565	251	73	280	828	34	41	137	38	168	39	105	191	590	625	775	390	474	418	285	77	375	609	149	1073	47	1081	161	85	2428	149
Bacteria:Proteobacteria:Alphaproteobacteria:Rhizobiales:Xanthobacteraceae:Pseudorhodoplanes	76	40	20	48	26	0	0	0	0	51	25	63	116	40	23	0	31	0	0	0	76	0	0	0	69	0	59	0	81	0	0
Bacteria:Proteobacteria:Alphaproteobacteria:Rhizobiales:Xanthobacteraceae:Rhodoplanes	434	542	267	426	368	77	0	132	263	213	261	182	455	470	438	681	317	156	231	124	608	357	510	171	169	218	354	153	467	684	167
Bacteria:Proteobacteria:Alphaproteobacteria:Rhizobiales:Xanthobacteraceae:Rhodopseudomonas	0	0	0	0	0	0	0	0	0	0	0	0	8	0	0	0	9	0	0	0	0	0	0	0	0	0	10	0	0	0	0
Bacteria:Proteobacteria:Alphaproteobacteria:Rhizobiales:Xanthobacteraceae:Tardiphaga	0	0	0	0	0	0	0	11	0	0	0	0	15	0	0	0	9	0	0	0	14	0	0	0	0	0	0	0	0	0	0
Bacteria:Proteobacteria:Alphaproteobacteria:Rhizobiales:Xanthobacteraceae:uncultured	1347	2527	1201	1633	2645	1658	388	771	1093	920	852	849	1403	1866	2520	2401	2200	1186	1843	1309	2057	2165	2501	1835	1526	1471	1907	906	1320	4043	886
Bacteria:Proteobacteria:Alphaproteobacteria:Rhizobiales:Xanthobacteraceae:Xanthobacteraceae	16	0	0	7	0	35	0	0	5	0	14	0	0	52	72	97	15	12	63	38	9	50	76	107	0	38	6	0	0	55	16
Bacteria:Proteobacteria:Alphaproteobacteria:Rhizobiales:XanthobacteraceaeUnknown	1743	1654	699	1612	2432	1694	305	830	1239	980	753	986	1739	3046	3387	4370	2133	1532	2351	1874	1976	2703	3154	2339	1662	3408	1681	1314	1521	5277	1327
Bacteria:Proteobacteria:Alphaproteobacteria:RhizobialesUnknownUnknown	25	12	0	0	0	0	0	0	0	0	0	0	0	0	0	0	21	0	20	0	60	0	7	7	0	18	0	0	9	8	12
Bacteria:Proteobacteria:Alphaproteobacteria:Rhodobacterales:Rhodobacteraceae:Paracoccus	25	0	0	0	0	0	0	0	0	0	0	0	0	0	0	0	0	0	0	0	0	0	0	0	30	0	0	0	0	0	0
Bacteria:Proteobacteria:Alphaproteobacteria:Rhodobacterales:Rhodobacteraceae:Pseudorhodobacter	0	0	0	0	0	0	0	0	0	0	0	0	0	0	0	0	0	10	0	0	0	0	0	0	0	0	0	0	0	0	0
Bacteria:Proteobacteria:Alphaproteobacteria:Rhodobacterales:Rhodobacteraceae:Rubellimicrobium	0	0	0	0	0	0	0	0	0	0	0	0	0	0	0	0	0	0	0	0	0	0	0	0	0	0	0	19	0	0	0
Bacteria:Proteobacteria:Alphaproteobacteria:Rhodobacterales:RhodobacteraceaeUnknown	0	0	0	0	0	0	0	0	0	0	0	0	0	0	0	0	0	0	0	0	0	0	0	0	0	0	0	0	12	0	0
Bacteria:Proteobacteria:Alphaproteobacteria:Rhodospirillales:Magnetospirillaceae:Telmatospirillum	0	0	0	0	0	0	0	0	0	0	0	0	0	0	0	0	0	0	0	0	0	0	0	0	0	0	0	0	0	0	6
Bacteria:Proteobacteria:Alphaproteobacteria:Rhodospirillales:Magnetospirillaceae:uncultured	0	0	0	0	0	0	0	0	0	0	0	0	0	0	0	0	0	0	0	0	0	0	0	0	0	14	0	0	2	0	0
Bacteria:Proteobacteria:Alphaproteobacteria:Rhodospirillales:MagnetospirillaceaeUnknown	0	0	0	0	0	0	0	0	0	0	0	0	0	0	0	0	0	0	0	2	0	0	0	0	0	0	0	0	0	0	0
Bacteria:Proteobacteria:Alphaproteobacteria:Rhodospirillales:Rhodospirillaceae:uncultured	25	13	0	20	0	0	0	10	0	0	16	0	16	0	12	19	9	16	15	0	13	26	25	27	13	41	0	0	0	45	14
Bacteria:Proteobacteria:Alphaproteobacteria:Rhodospirillales:Rhodospirillales:Rhodospirillales	0	0	0	0	0	0	0	0	0	0	0	0	0	0	0	0	4	0	0	0	0	0	0	0	0	0	0	0	0	0	0
Bacteria:Proteobacteria:Alphaproteobacteria:Rhodospirillales:uncultured:uncultured	0	0	0	0	0	7	0	4	0	0	0	0	9	23	0	19	0	0	16	0	4	0	15	4	0	56	0	0	0	26	43
Bacteria:Proteobacteria:Alphaproteobacteria:RhodospirillalesUnknownUnknown	0	0	0	0	0	0	0	0	0	0	2	0	0	0	0	0	0	0	0	0	0	0	0	0	0	0	0	0	0	0	0
Bacteria:Proteobacteria:Alphaproteobacteria:Rickettsiales:AB1:AB1	0	0	0	0	0	0	0	0	0	0	0	0	0	0	0	0	0	0	0	19	0	0	0	0	0	0	0	0	0	6	0
Bacteria:Proteobacteria:Alphaproteobacteria:Rickettsiales:Mitochondria:Mitochondria	13	13	232	0	0	13	0	11	21	0	45	0	5	11	5	2	15	91	26	23	0	0	5	13	5	0	4	61	0	2	0
Bacteria:Proteobacteria:Alphaproteobacteria:Rickettsiales:SM2D12:SM2D12	0	0	0	0	0	0	0	0	0	0	0	0	0	0	0	0	0	0	0	0	0	0	0	0	0	0	0	0	0	0	2
Bacteria:Proteobacteria:Alphaproteobacteria:Sneathiellales:Sneathiellaceae:uncultured	0	0	0	0	0	0	0	0	0	0	0	0	4	0	0	0	0	0	0	0	0	0	0	0	0	0	0	0	0	0	0
Bacteria:Proteobacteria:Alphaproteobacteria:Sphingomonadales:Sphingomonadaceae:Altererythrobacter	65	38	0	0	0	0	13	0	15	0	0	0	44	0	20	0	20	0	0	0	31	0	0	13	0	0	31	48	30	0	0
Bacteria:Proteobacteria:Alphaproteobacteria:Sphingomonadales:Sphingomonadaceae:Ellin6055	0	0	0	0	0	0	0	43	0	0	0	0	0	0	0	0	0	0	0	0	0	0	0	0	0	0	0	0	67	0	0
Bacteria:Proteobacteria:Alphaproteobacteria:Sphingomonadales:Sphingomonadaceae:Novosphingobium	114	0	37	71	23	0	0	41	34	45	23	38	47	29	50	15	72	55	0	0	54	21	46	20	33	17	47	48	54	41	0
Bacteria:Proteobacteria:Alphaproteobacteria:Sphingomonadales:Sphingomonadaceae:Plot4-2H12	0	0	0	0	0	0	0	0	0	0	0	0	0	0	0	0	0	0	11	0	17	0	0	0	0	0	0	0	0	0	0
Bacteria:Proteobacteria:Alphaproteobacteria:Sphingomonadales:Sphingomonadaceae:Porphyrobacter	0	0	0	0	0	0	0	0	0	0	0	0	0	0	0	0	0	0	21	0	0	0	0	0	0	0	0	0	0	0	0
Bacteria:Proteobacteria:Alphaproteobacteria:Sphingomonadales:Sphingomonadaceae:Sphingobium	9	0	0	0	0	0	0	8	0	0	0	0	18	0	147	0	6	15	0	0	24	13	0	0	11	0	0	10	18	0	0
Bacteria:Proteobacteria:Alphaproteobacteria:Sphingomonadales:Sphingomonadaceae:Sphingomonas	289	296	533	379	91	0	61	102	402	152	227	100	227	112	130	74	206	249	109	79	370	105	111	81	74	65	248	294	739	295	60
Bacteria:Proteobacteria:Alphaproteobacteria:Sphingomonadales:Sphingomonadaceae:Sphingopyxis	5	0	0	0	0	0	0	0	0	0	0	0	11	4	0	0	0	0	0	0	12	0	0	0	0	0	0	0	0	0	0
Bacteria:Proteobacteria:Alphaproteobacteria:Sphingomonadales:SphingomonadaceaeUnknown	210	86	144	165	52	0	0	0	58	51	40	66	0	0	0	27	0	51	0	0	120	0	0	0	95	0	125	95	340	55	0
Bacteria:Proteobacteria:Alphaproteobacteria:Thalassobaculales:uncultured:uncultured	0	0	0	0	0	0	0	0	0	0	0	0	2	0	0	0	0	0	0	0	0	0	0	0	0	0	0	0	0	0	0
Bacteria:Proteobacteria:Alphaproteobacteria:Tistrellales:Geminicoccaceae:Arboricoccus	5	0	0	0	0	0	0	0	0	0	0	0	0	0	0	0	0	0	0	0	0	0	0	0	0	0	0	0	0	0	0
Bacteria:Proteobacteria:Alphaproteobacteria:Tistrellales:Geminicoccaceae:Candidatus_Alysiosphaera	23	0	0	0	15	0	0	0	0	0	0	0	0	0	0	0	9	0	0	0	19	0	0	0	31	0	0	0	32	0	0
Bacteria:Proteobacteria:Alphaproteobacteria:Tistrellales:Geminicoccaceae:Geminicoccus	2	0	0	0	0	0	0	0	0	0	0	0	0	0	0	0	0	0	0	0	0	0	0	0	0	0	0	0	0	0	0
Bacteria:Proteobacteria:Alphaproteobacteria:Tistrellales:Geminicoccaceae:uncultured	0	0	0	0	6	0	0	0	0	0	0	0	4	0	0	0	0	0	0	0	0	0	0	0	56	0	33	30	0	0	0
Bacteria:Proteobacteria:Alphaproteobacteria:Tistrellales:GeminicoccaceaeUnknown	0	14	0	0	0	0	0	0	0	0	0	0	10	0	0	0	0	0	0	0	0	0	0	0	0	0	0	0	0	8	0
Bacteria:Proteobacteria:Alphaproteobacteria:uncultured:uncultured:uncultured	130	107	43	73	172	45	30	59	35	53	86	38	116	235	212	188	124	216	429	385	171	209	321	197	134	95	91	49	179	374	174
Bacteria:Proteobacteria:AlphaproteobacteriaUnknownUnknownUnknown	100	38	10	109	123	8	9	0	0	22	0	17	17	104	124	145	71	93	206	44	23	199	185	51	72	160	42	14	53	135	48
Bacteria:Proteobacteria:Gammaproteobacteria:211ds20:211ds20:211ds20	10	0	0	0	0	0	0	0	0	0	0	0	0	0	0	0	0	0	0	0	0	0	0	0	0	0	0	0	0	0	0
Bacteria:Proteobacteria:Gammaproteobacteria:Acidiferrobacterales:Acidiferrobacteraceae:Sulfurifustis	0	0	0	0	3	0	0	0	0	0	0	0	0	0	0	0	0	0	0	0	0	0	0	0	0	0	0	0	0	0	0
Bacteria:Proteobacteria:Gammaproteobacteria:Aeromonadales:Aeromonadaceae:Aeromonas	0	0	0	0	0	0	0	0	0	0	0	0	0	0	0	0	0	0	124	0	0	0	0	0	0	0	0	0	0	0	0
Bacteria:Proteobacteria:Gammaproteobacteria:Burkholderiales:A21b:A21b	123	291	78	293	89	51	32	37	114	99	83	52	44	170	215	162	198	347	529	219	98	64	115	333	0	19	104	39	67	291	42
Bacteria:Proteobacteria:Gammaproteobacteria:Burkholderiales:Alcaligenaceae:Achromobacter	15	0	0	0	0	0	0	8	0	0	0	10	0	13	0	0	0	0	0	0	0	0	0	0	0	0	0	0	13	0	0
Bacteria:Proteobacteria:Gammaproteobacteria:Burkholderiales:Alcaligenaceae:Bordetella	0	0	0	0	0	0	0	0	0	0	0	0	0	0	0	0	0	0	0	0	0	0	12	0	0	0	0	0	0	0	0
Bacteria:Proteobacteria:Gammaproteobacteria:Burkholderiales:Alcaligenaceae:Pigmentiphaga	0	0	0	0	0	0	0	0	0	0	0	0	0	0	0	0	0	0	0	0	0	0	10	0	0	0	0	0	0	0	0
Bacteria:Proteobacteria:Gammaproteobacteria:Burkholderiales:AlcaligenaceaeUnknown	0	7	9	0	0	0	0	0	0	0	0	0	19	0	0	0	0	0	0	0	20	8	0	0	0	0	18	0	0	0	0
Bacteria:Proteobacteria:Gammaproteobacteria:Burkholderiales:B1-7BS:B1-7BS	0	0	0	0	79	0	13	0	0	0	0	0	0	0	0	0	0	14	0	0	0	0	0	0	143	0	0	0	0	0	0
Bacteria:Proteobacteria:Gammaproteobacteria:Burkholderiales:Burkholderiaceae:Burkholderia-Caballeronia-Paraburkholderia	340	121	231	241	173	466	0	105	239	88	175	52	191	822	988	1149	604	291	328	367	343	1035	1792	1098	62	819	71	65	1209	957	460
Bacteria:Proteobacteria:Gammaproteobacteria:Burkholderiales:Burkholderiaceae:Candidatus_Glomeribacter	0	0	0	0	0	0	0	0	0	0	0	0	0	0	0	0	0	0	0	0	0	0	0	0	0	0	0	0	0	25	0
Bacteria:Proteobacteria:Gammaproteobacteria:Burkholderiales:Burkholderiaceae:Cupriavidus	68	13	356	50	48	0	0	19	0	0	8	32	0	0	106	13	64	18	26	18	10	23	68	8	0	0	9	0	78	47	0
Bacteria:Proteobacteria:Gammaproteobacteria:Burkholderiales:Burkholderiaceae:Lautropia	0	0	13	0	0	0	0	0	0	0	0	0	0	0	0	0	0	0	0	0	0	0	0	0	0	0	10	17	0	0	0
Bacteria:Proteobacteria:Gammaproteobacteria:Burkholderiales:Burkholderiaceae:Limnobacter	0	0	0	0	0	0	0	0	0	0	0	0	0	0	0	0	0	0	0	0	0	0	0	0	0	0	0	0	0	0	6
Bacteria:Proteobacteria:Gammaproteobacteria:Burkholderiales:Burkholderiaceae:Pandoraea	0	0	0	0	0	0	0	0	0	0	0	0	0	0	0	15	0	17	0	11	0	0	0	0	0	0	0	0	0	0	16
Bacteria:Proteobacteria:Gammaproteobacteria:Burkholderiales:Burkholderiaceae:Ralstonia	8	0	0	0	0	0	0	0	0	0	0	0	0	0	0	0	15	0	0	0	0	0	0	0	0	0	0	0	0	0	0
Bacteria:Proteobacteria:Gammaproteobacteria:Burkholderiales:Burkholderiaceae:uncultured	0	0	0	0	0	0	0	0	0	0	0	0	0	3	0	0	0	0	0	3	0	11	23	0	0	10	0	0	0	0	0
Bacteria:Proteobacteria:Gammaproteobacteria:Burkholderiales:BurkholderiaceaeUnknown	0	0	0	0	0	16	0	0	0	0	0	0	0	0	0	0	0	0	0	0	0	0	0	36	0	0	0	0	0	0	0
Bacteria:Proteobacteria:Gammaproteobacteria:Burkholderiales:ChitinibacteraceaeUnknown	0	0	0	0	0	0	0	0	0	0	0	0	0	0	0	43	0	0	0	0	0	0	0	0	0	0	0	0	0	0	0
Bacteria:Proteobacteria:Gammaproteobacteria:Burkholderiales:Chitinimonadaceae:Chitinimonas	0	0	0	0	0	0	0	0	0	0	0	0	0	0	0	0	0	0	0	47	0	0	0	0	0	0	0	0	38	0	0
Bacteria:Proteobacteria:Gammaproteobacteria:Burkholderiales:Comamonadaceae:Aquabacterium	0	0	0	0	0	0	0	0	0	0	0	0	0	0	0	0	0	0	18	0	0	0	0	0	0	0	0	0	0	0	0
Bacteria:Proteobacteria:Gammaproteobacteria:Burkholderiales:Comamonadaceae:Caenimonas	0	0	0	40	0	0	0	0	0	0	0	0	0	0	0	0	0	16	0	0	0	0	0	0	0	0	0	0	85	0	0
Bacteria:Proteobacteria:Gammaproteobacteria:Burkholderiales:Comamonadaceae:Comamonas	174	31	0	0	53	0	48	43	0	42	0	37	0	0	22	0	59	0	0	0	0	0	0	0	84	0	65	50	0	0	0
Bacteria:Proteobacteria:Gammaproteobacteria:Burkholderiales:Comamonadaceae:Polaromonas	26	0	0	62	0	0	0	55	0	0	0	42	16	0	0	0	24	0	0	0	0	0	0	0	0	0	0	0	0	0	0
Bacteria:Proteobacteria:Gammaproteobacteria:Burkholderiales:Comamonadaceae:Ramlibacter	81	45	113	70	43	0	0	59	70	54	0	0	42	46	45	59	51	51	0	26	65	0	0	29	0	46	77	135	262	30	0
Bacteria:Proteobacteria:Gammaproteobacteria:Burkholderiales:Comamonadaceae:Rhizobacter	0	0	0	0	0	0	0	0	0	0	0	0	0	0	0	0	0	67	81	27	89	0	0	0	0	0	0	0	0	0	0
Bacteria:Proteobacteria:Gammaproteobacteria:Burkholderiales:Comamonadaceae:Rhodoferax	0	0	0	0	0	0	0	0	0	20	0	0	0	0	0	0	0	32	41	0	0	0	0	0	0	0	0	0	0	0	0
Bacteria:Proteobacteria:Gammaproteobacteria:Burkholderiales:Comamonadaceae:Variovorax	189	60	0	131	67	0	32	40	29	108	44	92	154	81	129	40	155	145	103	31	176	47	69	75	50	41	57	73	60	70	0
Bacteria:Proteobacteria:Gammaproteobacteria:Burkholderiales:ComamonadaceaeUnknown	984	769	379	1575	812	44	268	387	607	488	554	579	788	627	1070	507	970	1050	1011	292	1169	146	448	441	529	31	783	753	2429	574	84
Bacteria:Proteobacteria:Gammaproteobacteria:Burkholderiales:GallionellaceaeUnknown	0	0	0	0	0	0	0	0	0	0	0	0	0	0	0	0	0	0	0	0	0	0	37	0	0	0	0	0	0	0	0
Bacteria:Proteobacteria:Gammaproteobacteria:Burkholderiales:Methylophilaceae:Methylotenera	0	0	0	5	0	0	0	0	0	0	0	0	0	4	9	0	0	0	0	0	0	0	0	0	12	0	0	0	0	0	0
Bacteria:Proteobacteria:Gammaproteobacteria:Burkholderiales:MethylophilaceaeUnknown	9	3	0	13	0	0	0	0	0	0	0	0	0	0	0	0	0	0	15	0	0	0	0	18	0	0	0	19	0	0	0
Bacteria:Proteobacteria:Gammaproteobacteria:Burkholderiales:Nitrosomonadaceae:966-1	0	0	0	0	24	0	0	0	0	0	0	0	0	0	0	0	0	0	0	0	0	0	0	0	7	0	0	0	0	0	0
Bacteria:Proteobacteria:Gammaproteobacteria:Burkholderiales:Nitrosomonadaceae:DSSD61	0	0	0	0	0	0	0	0	0	0	0	0	0	0	0	7	0	0	0	0	0	0	0	0	0	0	0	0	0	0	0
Bacteria:Proteobacteria:Gammaproteobacteria:Burkholderiales:Nitrosomonadaceae:Ellin6067	946	1074	380	1226	463	0	133	279	672	481	344	497	356	261	429	210	411	365	388	130	692	64	253	151	213	59	475	286	1433	318	22
Bacteria:Proteobacteria:Gammaproteobacteria:Burkholderiales:Nitrosomonadaceae:GOUTA6	29	0	0	61	76	0	0	0	0	8	0	19	0	67	53	0	26	23	108	37	0	9	12	28	0	0	10	0	0	52	0
Bacteria:Proteobacteria:Gammaproteobacteria:Burkholderiales:Nitrosomonadaceae:IS-44	233	71	65	146	79	0	17	102	0	58	77	77	181	64	82	24	78	109	157	33	157	28	33	37	48	27	47	28	252	85	24
Bacteria:Proteobacteria:Gammaproteobacteria:Burkholderiales:Nitrosomonadaceae:mle1-7	264	113	118	140	289	0	59	115	31	110	28	74	72	58	75	24	133	256	266	86	121	6	40	55	87	0	117	49	255	88	0
Bacteria:Proteobacteria:Gammaproteobacteria:Burkholderiales:Nitrosomonadaceae:MND1	1413	750	918	1018	509	0	94	353	166	301	144	648	665	213	336	96	183	331	318	245	369	49	172	115	305	38	530	216	1405	266	38
Bacteria:Proteobacteria:Gammaproteobacteria:Burkholderiales:Nitrosomonadaceae:Nitrosospira	46	25	43	30	12	0	0	22	0	15	27	22	33	31	54	0	27	114	28	16	28	43	18	0	58	0	42	48	27	52	0
Bacteria:Proteobacteria:Gammaproteobacteria:Burkholderiales:Nitrosomonadaceae:oc32	0	0	0	0	0	0	0	0	0	0	0	0	0	0	0	0	0	0	0	0	0	0	0	0	0	0	0	0	13	0	0
Bacteria:Proteobacteria:Gammaproteobacteria:Burkholderiales:Nitrosomonadaceae:P3OB-51	0	0	0	0	0	0	0	0	0	0	0	0	0	0	0	0	0	0	4	0	0	0	0	0	0	0	0	0	0	0	0
Bacteria:Proteobacteria:Gammaproteobacteria:Burkholderiales:Nitrosomonadaceae:uncultured	0	0	0	0	0	0	0	0	0	0	0	0	0	13	13	0	5	0	13	0	0	0	9	4	0	0	0	0	18	0	0
Bacteria:Proteobacteria:Gammaproteobacteria:Burkholderiales:NitrosomonadaceaeUnknown	0	0	0	0	0	0	0	0	0	0	0	0	0	0	0	0	0	0	0	0	11	0	0	0	0	0	0	0	0	0	0
Bacteria:Proteobacteria:Gammaproteobacteria:Burkholderiales:Oxalobacteraceae:[Aquaspirillum]_arcticum_group	0	0	0	0	0	0	0	0	0	0	0	0	0	0	0	0	0	0	0	0	0	0	0	0	0	22	0	0	0	0	0
Bacteria:Proteobacteria:Gammaproteobacteria:Burkholderiales:Oxalobacteraceae:Collimonas	0	0	0	0	0	0	0	0	0	0	0	0	0	70	0	56	0	0	33	0	0	0	0	175	0	0	0	0	0	0	0
Bacteria:Proteobacteria:Gammaproteobacteria:Burkholderiales:Oxalobacteraceae:Duganella	0	0	0	34	35	0	0	16	0	0	49	0	0	0	26	0	0	24	20	0	0	0	19	0	0	0	14	37	61	0	0
Bacteria:Proteobacteria:Gammaproteobacteria:Burkholderiales:Oxalobacteraceae:Janthinobacterium	0	0	0	0	0	0	0	0	0	0	0	0	0	0	102	19	0	0	0	0	0	0	0	0	0	0	0	0	0	0	0
Bacteria:Proteobacteria:Gammaproteobacteria:Burkholderiales:Oxalobacteraceae:Massilia	55	57	322	117	0	0	0	42	50	64	63	0	56	28	55	40	69	105	67	37	99	0	28	53	81	0	160	296	315	40	17
Bacteria:Proteobacteria:Gammaproteobacteria:Burkholderiales:Oxalobacteraceae:Noviherbaspirillum	0	0	112	35	0	26	0	0	66	0	0	0	0	0	0	0	0	0	0	0	63	0	50	74	0	0	14	27	248	51	0
Bacteria:Proteobacteria:Gammaproteobacteria:Burkholderiales:Oxalobacteraceae:uncultured	0	0	25	0	0	0	0	0	37	0	0	0	0	0	0	9	0	0	0	0	0	0	0	0	0	0	0	0	0	0	0
Bacteria:Proteobacteria:Gammaproteobacteria:Burkholderiales:Oxalobacteraceae:Undibacterium	0	0	0	0	0	0	0	20	0	32	0	0	0	0	0	0	0	0	49	0	0	0	0	0	0	0	0	0	0	0	0
Bacteria:Proteobacteria:Gammaproteobacteria:Burkholderiales:OxalobacteraceaeUnknown	103	99	36	219	103	0	0	69	50	40	43	34	131	38	107	29	96	77	68	111	137	29	18	57	0	59	145	168	215	86	0
Bacteria:Proteobacteria:Gammaproteobacteria:Burkholderiales:Rhodocyclaceae:Dechloromonas	0	0	0	0	0	0	0	0	0	0	0	0	0	0	0	0	0	0	0	0	0	0	0	0	0	0	21	0	0	0	0
Bacteria:Proteobacteria:Gammaproteobacteria:Burkholderiales:Rhodocyclaceae:Denitratisoma	0	0	0	0	0	0	0	0	0	0	0	0	0	0	0	0	0	0	9	0	0	0	0	0	0	0	0	0	0	0	0
Bacteria:Proteobacteria:Gammaproteobacteria:Burkholderiales:Rhodocyclaceae:Georgfuchsia	0	69	0	0	0	0	0	0	0	17	0	75	0	0	0	0	0	0	19	0	23	0	23	0	46	0	0	0	0	0	0
Bacteria:Proteobacteria:Gammaproteobacteria:Burkholderiales:Rhodocyclaceae:Uliginosibacterium	0	0	0	0	0	0	0	0	0	0	6	0	0	0	0	7	0	0	0	0	0	0	0	0	0	0	0	0	0	0	0
Bacteria:Proteobacteria:Gammaproteobacteria:Burkholderiales:Rhodocyclaceae:uncultured	37	0	0	0	0	0	0	0	0	0	0	0	0	0	0	0	0	0	0	0	0	0	0	0	0	0	0	0	0	0	0
Bacteria:Proteobacteria:Gammaproteobacteria:Burkholderiales:RhodocyclaceaeUnknown	14	42	0	122	9	0	0	39	19	12	22	16	0	0	39	22	32	0	0	0	0	0	32	0	0	0	0	0	35	22	0
Bacteria:Proteobacteria:Gammaproteobacteria:Burkholderiales:SC-I-84:SC-I-84	862	1006	491	769	725	29	287	298	507	487	383	383	458	406	558	275	791	925	802	113	675	83	343	198	602	43	671	334	653	715	52
Bacteria:Proteobacteria:Gammaproteobacteria:Burkholderiales:Sutterellaceae:AAP99	0	0	0	0	0	0	0	0	0	0	0	0	0	0	0	0	0	0	0	9	0	0	0	0	0	0	0	0	0	0	0
Bacteria:Proteobacteria:Gammaproteobacteria:Burkholderiales:Sutterellaceae:uncultured	75	36	0	54	117	25	58	36	0	19	0	21	63	41	124	50	56	30	66	173	46	54	113	52	102	166	72	71	43	95	46
Bacteria:Proteobacteria:Gammaproteobacteria:Burkholderiales:TRA3-20:TRA3-20	553	259	281	339	253	0	64	194	77	224	120	242	463	102	90	82	176	157	162	41	261	24	66	69	204	0	227	240	317	169	0
Bacteria:Proteobacteria:Gammaproteobacteria:BurkholderialesUnknownUnknown	140	138	37	138	203	14	35	30	9	30	7	50	0	73	126	47	84	95	282	130	36	0	40	72	101	9	74	30	140	86	15
Bacteria:Proteobacteria:Gammaproteobacteria:CCD24:CCD24:CCD24	315	61	13	76	98	4	14	102	10	64	55	55	266	110	61	38	76	123	75	12	108	53	67	29	183	11	76	60	55	154	15
Bacteria:Proteobacteria:Gammaproteobacteria:Cellvibrionales:Cellvibrionaceae:Cellvibrio	0	0	0	0	0	0	0	0	0	0	5	6	29	0	0	0	0	6	0	0	0	0	0	0	0	0	0	0	0	0	0
Bacteria:Proteobacteria:Gammaproteobacteria:Cellvibrionales:Halieaceae:OM60(NOR5)_clade	22	0	0	13	12	0	0	7	0	0	0	10	13	4	25	10	0	20	8	0	0	8	9	6	14	0	0	21	0	5	0
Bacteria:Proteobacteria:Gammaproteobacteria:Cellvibrionales:Spongiibacteraceae:BD1-7_clade	9	4	0	4	0	0	0	4	0	0	0	0	13	0	0	0	0	0	0	0	0	0	0	0	0	0	0	0	0	0	0
Bacteria:Proteobacteria:Gammaproteobacteria:Coxiellales:Coxiellaceae:Coxiella	0	0	0	0	3	0	0	4	0	0	0	0	0	0	0	0	0	0	0	0	2	0	0	0	0	0	0	0	0	4	0
Bacteria:Proteobacteria:Gammaproteobacteria:Diplorickettsiales:Diplorickettsiaceae:Aquicella	0	0	20	5	21	0	0	0	0	0	0	22	0	0	16	26	15	0	0	27	4	19	16	13	0	41	0	0	0	44	16
Bacteria:Proteobacteria:Gammaproteobacteria:Diplorickettsiales:Diplorickettsiaceae:Diplorickettsia	0	0	0	0	0	0	0	0	0	0	0	0	0	0	0	0	0	0	0	0	0	0	0	0	0	0	0	0	0	6	0
Bacteria:Proteobacteria:Gammaproteobacteria:Diplorickettsiales:Diplorickettsiaceae:Rickettsiella	0	0	0	0	0	0	0	0	0	3	0	0	0	0	0	0	0	0	2	6	0	0	0	5	0	0	0	0	0	0	0
Bacteria:Proteobacteria:Gammaproteobacteria:Diplorickettsiales:Diplorickettsiaceae:uncultured	0	0	0	0	3	0	0	0	0	0	0	0	0	0	0	3	0	3	0	5	0	2	0	9	0	31	0	0	0	0	0
Bacteria:Proteobacteria:Gammaproteobacteria:Enterobacterales:EnterobacteriaceaeUnknown	14	0	49	0	0	0	0	0	0	0	0	0	0	0	0	0	11	0	0	0	0	0	18	0	0	0	0	0	6	0	0
Bacteria:Proteobacteria:Gammaproteobacteria:Enterobacterales:ErwiniaceaeUnknown	0	0	0	0	0	0	0	0	0	0	0	0	0	0	0	0	0	0	0	0	0	0	0	0	0	0	0	19	0	0	0
Bacteria:Proteobacteria:Gammaproteobacteria:Enterobacterales:Pectobacteriaceae:Pectobacterium	0	0	0	0	0	0	0	0	0	0	0	0	0	0	0	0	0	0	0	0	0	0	0	12	0	0	0	0	0	0	0
Bacteria:Proteobacteria:Gammaproteobacteria:Enterobacterales:Yersiniaceae:Serratia	0	0	0	0	0	0	0	0	0	0	0	0	0	0	0	0	0	0	0	0	0	0	0	0	0	0	0	0	0	7	0
Bacteria:Proteobacteria:Gammaproteobacteria:Ga0077536:Ga0077536:Ga0077536	0	0	0	0	0	0	0	0	0	0	0	0	0	0	0	0	0	0	0	0	2	0	0	0	0	0	0	0	0	0	0
Bacteria:Proteobacteria:Gammaproteobacteria:Gammaproteobacteria:Gammaproteobacteria:Gammaproteobacteria	0	0	0	0	12	0	0	5	0	0	0	0	0	0	0	0	0	0	0	0	0	0	0	0	0	0	0	0	0	0	0
Bacteria:Proteobacteria:Gammaproteobacteria:Gammaproteobacteria_Incertae_Sedis:Unknown_Family:Acidibacter	1664	919	1078	847	706	2561	103	654	291	547	829	479	1681	3491	3748	3426	1348	1375	2263	2487	1703	4178	5406	2507	891	6167	720	567	846	3142	3259
Bacteria:Proteobacteria:Gammaproteobacteria:Gammaproteobacteria_Incertae_Sedis:Unknown_Family:Candidatus_Berkiella	0	0	0	0	0	0	0	0	0	0	0	0	0	0	0	0	0	0	0	0	0	0	0	0	0	3	0	0	0	5	0
Bacteria:Proteobacteria:Gammaproteobacteria:Gammaproteobacteria_Incertae_Sedis:Unknown_Family:Candidatus_Ovatusbacter	0	0	0	0	0	0	0	0	0	0	0	0	0	3	0	0	0	0	0	0	0	0	0	0	0	0	0	0	0	0	0
Bacteria:Proteobacteria:Gammaproteobacteria:Gammaproteobacteria_Incertae_Sedis:Unknown_Family:Unknown_Family	0	0	0	0	0	0	0	0	0	0	0	0	0	0	3	0	0	0	0	0	0	0	0	0	0	0	0	0	6	0	0
Bacteria:Proteobacteria:Gammaproteobacteria:HOC36:HOC36:HOC36	0	0	0	0	0	0	0	0	0	0	0	0	0	0	0	0	0	0	0	0	0	0	0	0	0	0	0	3	0	0	0
Bacteria:Proteobacteria:Gammaproteobacteria:JG36-GS-52:JG36-GS-52:JG36-GS-52	13	0	0	0	0	0	0	0	0	0	0	0	9	0	0	0	0	0	0	0	0	0	0	0	0	0	0	0	0	0	0
Bacteria:Proteobacteria:Gammaproteobacteria:JG36-TzT-191:JG36-TzT-191:JG36-TzT-191	21	15	0	33	29	212	0	0	49	0	23	0	38	269	298	276	56	82	458	243	18	519	332	237	0	471	15	0	59	258	198
Bacteria:Proteobacteria:Gammaproteobacteria:KF-JG30-C25:KF-JG30-C25:KF-JG30-C25	15	0	0	13	0	70	0	0	0	0	0	0	0	79	30	202	11	7	14	65	0	235	52	81	0	42	0	0	0	50	23
Bacteria:Proteobacteria:Gammaproteobacteria:KI89A_clade:KI89A_clade:KI89A_clade	0	0	0	0	37	0	0	0	0	16	3	0	0	13	14	12	33	24	48	0	16	14	13	0	6	0	7	0	0	16	0
Bacteria:Proteobacteria:Gammaproteobacteria:Legionellales:Legionellaceae:Legionella	0	0	0	0	0	0	0	0	0	0	0	0	0	0	0	0	0	0	0	6	0	0	0	0	0	0	0	0	0	0	0
Bacteria:Proteobacteria:Gammaproteobacteria:Nitrosococcales:Nitrosococcaceae:wb1-P19	0	0	0	0	0	0	0	0	0	0	0	0	0	0	0	0	0	0	0	0	0	0	0	0	4	0	5	0	0	2	0
Bacteria:Proteobacteria:Gammaproteobacteria:Oceanospirillales:Alcanivoracaceae:Ketobacter	6	0	3	0	0	0	0	0	0	0	0	0	0	0	0	0	0	2	0	0	0	0	0	0	0	0	0	0	0	0	0
Bacteria:Proteobacteria:Gammaproteobacteria:Oceanospirillales:Halomonadaceae:Halomonas	5	0	0	0	0	0	0	0	0	0	0	0	0	0	0	0	0	0	0	0	0	0	0	0	0	0	0	0	4	0	0
Bacteria:Proteobacteria:Gammaproteobacteria:Oceanospirillales:Kangiellaceae:Kangiella	0	0	0	0	0	0	0	0	0	0	0	0	0	0	0	0	0	0	0	0	0	0	0	0	0	0	0	3	0	0	0
Bacteria:Proteobacteria:Gammaproteobacteria:Oceanospirillales:Pseudohongiellaceae:BIyi10	0	0	0	0	0	0	0	0	0	0	0	0	0	0	0	0	0	0	0	0	0	0	8	0	0	0	0	0	0	0	0
Bacteria:Proteobacteria:Gammaproteobacteria:PLTA13:PLTA13:PLTA13	162	33	0	52	158	9	28	39	0	33	17	33	170	31	18	29	49	126	28	8	47	29	8	22	339	15	78	57	20	228	0
Bacteria:Proteobacteria:Gammaproteobacteria:Pseudomonadales:Moraxellaceae:Acinetobacter	0	5	0	0	0	0	0	0	0	0	0	0	0	0	0	0	0	0	0	0	0	0	0	6	0	0	6	0	0	0	0
Bacteria:Proteobacteria:Gammaproteobacteria:Pseudomonadales:Moraxellaceae:Alkanindiges	0	0	0	0	0	0	0	0	0	4	0	0	0	0	4	0	0	8	4	3	0	0	0	0	0	0	0	0	0	0	0
Bacteria:Proteobacteria:Gammaproteobacteria:Pseudomonadales:Moraxellaceae:uncultured	0	0	0	12	19	2	0	24	12	8	8	0	17	0	24	0	21	31	0	0	0	0	0	0	29	0	0	7	9	0	6
Bacteria:Proteobacteria:Gammaproteobacteria:Pseudomonadales:Pseudomonadaceae:Pseudomonas	124	83	16	206	135	10	14	228	13	132	27	125	165	60	213	113	176	144	106	37	354	34	44	101	84	25	43	34	47	103	9
Bacteria:Proteobacteria:Gammaproteobacteria:R7C24:R7C24:R7C24	43	26	0	24	23	0	8	0	7	20	24	27	78	66	58	22	32	57	47	0	64	19	39	46	38	0	25	0	29	23	0
Bacteria:Proteobacteria:Gammaproteobacteria:Salinisphaerales:Solimonadaceae:Alkanibacter	0	0	0	8	0	0	0	0	0	0	0	0	0	0	9	0	2	0	0	0	0	0	0	0	0	0	0	0	0	5	0
Bacteria:Proteobacteria:Gammaproteobacteria:Salinisphaerales:Solimonadaceae:Nevskia	0	0	0	0	0	0	0	0	0	0	0	0	0	0	0	0	0	0	0	0	0	0	0	0	0	4	0	0	0	0	0
Bacteria:Proteobacteria:Gammaproteobacteria:Salinisphaerales:Solimonadaceae:Panacagrimonas	0	0	0	0	0	0	0	0	0	0	0	0	0	0	0	0	0	0	0	0	0	0	0	0	0	0	0	0	5	0	0
Bacteria:Proteobacteria:Gammaproteobacteria:Salinisphaerales:Solimonadaceae:Polycyclovorans	0	0	8	10	0	0	0	0	0	0	0	0	0	0	0	0	0	0	4	0	0	0	0	0	0	0	0	2	37	0	0
Bacteria:Proteobacteria:Gammaproteobacteria:Salinisphaerales:SolimonadaceaeUnknown	0	0	0	0	0	0	0	0	0	0	0	0	0	0	0	0	0	0	0	0	0	0	0	0	0	0	0	0	8	0	0
Bacteria:Proteobacteria:Gammaproteobacteria:Steroidobacterales:Steroidobacteraceae:Steroidobacter	205	99	64	58	45	0	0	67	53	22	121	145	391	40	19	9	65	32	59	6	155	29	30	44	218	0	53	194	32	55	0
Bacteria:Proteobacteria:Gammaproteobacteria:Steroidobacterales:Steroidobacteraceae:uncultured	178	42	0	67	111	12	9	59	0	37	0	71	246	38	95	31	57	95	107	64	93	27	21	78	231	10	110	118	0	48	0
Bacteria:Proteobacteria:Gammaproteobacteria:Steroidobacterales:SteroidobacteraceaeUnknown	373	136	119	156	295	55	104	145	0	214	104	144	900	109	124	110	222	153	118	100	611	82	100	101	573	116	310	331	126	160	50
Bacteria:Proteobacteria:Gammaproteobacteria:Steroidobacterales:Woeseiaceae:JTB255_marine_benthic_group	30	5	0	0	37	0	0	17	0	0	0	0	25	0	0	0	14	23	15	4	16	0	0	0	29	0	0	0	8	0	0
Bacteria:Proteobacteria:Gammaproteobacteria:WD260:WD260:WD260	54	27	33	39	44	221	0	27	17	0	57	21	61	538	293	1032	55	201	884	537	83	221	313	996	0	801	0	0	18	281	253
Bacteria:Proteobacteria:Gammaproteobacteria:Xanthomonadales:Rhodanobacteraceae:Ahniella	23	10	0	0	0	0	0	10	0	21	12	0	22	0	8	0	16	0	0	0	23	0	14	0	12	0	0	0	0	0	0
Bacteria:Proteobacteria:Gammaproteobacteria:Xanthomonadales:Rhodanobacteraceae:Chujaibacter	0	0	0	0	0	0	0	0	0	0	0	0	0	0	0	0	0	0	0	45	0	53	10	6	0	0	0	0	0	0	0
Bacteria:Proteobacteria:Gammaproteobacteria:Xanthomonadales:Rhodanobacteraceae:Dokdonella	36	19	29	27	36	13	0	15	0	10	31	0	41	125	52	155	33	92	90	26	41	79	79	61	38	0	0	0	0	119	79
Bacteria:Proteobacteria:Gammaproteobacteria:Xanthomonadales:Rhodanobacteraceae:Dyella	0	0	0	0	0	24	0	0	0	0	17	0	0	43	24	110	0	32	25	29	31	88	71	212	0	86	0	0	0	59	54
Bacteria:Proteobacteria:Gammaproteobacteria:Xanthomonadales:Rhodanobacteraceae:Luteibacter	0	0	0	67	13	0	0	0	0	0	0	25	67	0	17	0	16	0	0	0	35	20	45	17	0	0	0	0	0	0	0
Bacteria:Proteobacteria:Gammaproteobacteria:Xanthomonadales:Rhodanobacteraceae:Metallibacterium	0	0	0	27	0	0	0	0	0	0	0	0	0	0	0	0	0	0	0	0	0	0	0	0	0	0	0	0	26	0	0
Bacteria:Proteobacteria:Gammaproteobacteria:Xanthomonadales:Rhodanobacteraceae:Mizugakiibacter	0	0	0	0	0	0	0	0	0	0	4	0	0	0	0	0	0	0	0	0	0	16	0	0	0	0	0	0	0	14	0
Bacteria:Proteobacteria:Gammaproteobacteria:Xanthomonadales:Rhodanobacteraceae:Rhodanobacter	53	57	10	181	23	103	0	9	89	33	145	0	65	293	104	1352	90	176	167	228	48	273	213	297	0	0	0	0	58	371	111
Bacteria:Proteobacteria:Gammaproteobacteria:Xanthomonadales:Rhodanobacteraceae:Rudaea	0	0	0	0	0	0	0	0	0	0	15	0	0	13	35	23	8	0	32	0	0	0	0	0	0	23	0	0	0	0	11
Bacteria:Proteobacteria:Gammaproteobacteria:Xanthomonadales:Rhodanobacteraceae:Tahibacter	0	0	0	19	0	0	0	0	20	13	0	0	11	0	0	0	4	0	0	0	0	0	0	0	0	0	0	0	0	0	0
Bacteria:Proteobacteria:Gammaproteobacteria:Xanthomonadales:Rhodanobacteraceae:uncultured	0	0	0	0	0	0	0	0	0	3	0	0	10	0	0	0	0	0	0	0	0	0	0	19	0	0	0	0	0	0	0
Bacteria:Proteobacteria:Gammaproteobacteria:Xanthomonadales:RhodanobacteraceaeUnknown	0	0	0	14	0	26	0	12	0	0	14	0	0	40	18	146	68	54	0	18	0	0	136	92	0	0	58	0	0	0	23
Bacteria:Proteobacteria:Gammaproteobacteria:Xanthomonadales:Xanthomonadaceae:Arenimonas	76	42	0	239	72	0	35	71	22	67	53	30	87	52	58	38	62	127	32	13	70	18	21	21	0	0	41	32	32	55	5
Bacteria:Proteobacteria:Gammaproteobacteria:Xanthomonadales:Xanthomonadaceae:Luteimonas	0	0	0	0	0	0	0	0	0	0	0	0	5	0	0	0	0	0	0	0	0	0	0	0	0	0	0	0	0	0	0
Bacteria:Proteobacteria:Gammaproteobacteria:Xanthomonadales:Xanthomonadaceae:Lysobacter	138	41	17	75	88	0	55	44	20	23	44	89	173	78	43	57	82	68	29	20	171	25	71	50	115	14	146	120	75	63	10
Bacteria:Proteobacteria:Gammaproteobacteria:Xanthomonadales:Xanthomonadaceae:Pseudoxanthomonas	0	0	0	0	0	0	0	0	0	0	0	0	14	0	3	0	0	7	0	0	9	0	26	0	12	0	9	5	0	10	0
Bacteria:Proteobacteria:Gammaproteobacteria:Xanthomonadales:Xanthomonadaceae:Stenotrophomonas	23	0	0	9	0	0	0	0	0	0	0	0	0	0	6	0	0	5	0	0	8	0	13	0	10	0	0	58	0	0	0
Bacteria:Proteobacteria:Gammaproteobacteria:Xanthomonadales:Xanthomonadaceae:uncultured	0	0	0	0	0	0	0	0	8	0	0	0	0	0	0	0	0	0	17	0	0	0	0	0	0	0	0	0	11	40	0
Bacteria:Proteobacteria:Gammaproteobacteria:Xanthomonadales:XanthomonadaceaeUnknown	0	0	0	26	0	0	0	13	19	0	17	0	38	0	16	0	0	54	0	0	41	18	16	22	0	0	0	0	0	0	10
Bacteria:Proteobacteria:GammaproteobacteriaUnknownUnknownUnknown	0	0	24	0	15	28	0	0	0	0	0	0	0	0	0	15	0	0	0	27	0	103	47	34	0	153	2	0	0	0	129
Bacteria:ProteobacteriaUnknownUnknownUnknownUnknown	0	0	0	0	0	0	0	0	0	0	0	0	0	0	10	0	0	0	0	0	0	0	0	6	0	0	0	0	0	0	0
Bacteria:RCP2-54:RCP2-54:RCP2-54:RCP2-54:RCP2-54	122	45	0	80	131	728	4	21	30	7	48	7	97	625	377	1247	124	137	239	412	80	2929	1215	830	35	4098	29	0	0	508	353
Bacteria:SAR324_clade(Marine_group_B):SAR324_clade(Marine_group_B):SAR324_clade(Marine_group_B):SAR324_clade(Marine_group_B):SAR324_clade(Marine_group_B)	0	0	0	0	0	0	0	0	0	7	0	0	0	4	0	0	0	0	0	13	0	0	0	11	14	0	0	0	0	0	0
Bacteria:Spirochaetota:Leptospirae:Leptospirales:Leptospiraceae:Turneriella	0	0	0	0	0	0	0	0	0	4	0	0	0	0	0	0	0	0	0	0	0	0	0	0	0	0	0	0	2	0	0
Bacteria:Spirochaetota:Spirochaetia:Spirochaetales:Spirochaetaceae:Salinispira	0	0	0	0	0	0	0	0	0	0	0	0	0	0	0	0	0	2	3	0	0	0	0	0	0	0	0	0	2	0	0
Bacteria:Spirochaetota:Spirochaetia:Spirochaetales:Spirochaetaceae:Spirochaeta_2	0	0	0	0	0	0	0	0	0	0	0	0	0	0	0	0	0	14	13	0	0	0	0	11	0	0	0	0	0	0	0
Bacteria:Sumerlaeota:Sumerlaeia:Sumerlaeales:Sumerlaeaceae:Sumerlaea	0	0	0	2	0	0	0	0	0	0	0	0	0	0	0	0	0	0	0	0	0	0	0	0	0	0	0	0	0	0	0
Bacteria:Verrucomicrobiota:Chlamydiae:Chlamydiales:cvE6:cvE6	0	4	0	2	0	0	0	0	0	0	0	0	3	0	0	0	0	0	14	0	0	11	0	14	0	0	0	0	0	12	0
Bacteria:Verrucomicrobiota:Chlamydiae:Chlamydiales:Parachlamydiaceae:Neochlamydia	0	0	0	0	0	0	0	0	0	0	0	0	0	0	0	0	0	0	0	0	0	0	0	0	0	0	0	0	10	0	0
Bacteria:Verrucomicrobiota:Chlamydiae:Chlamydiales:ParachlamydiaceaeUnknown	12	0	0	0	0	0	0	0	0	0	0	0	0	0	0	0	0	0	3	0	0	0	0	0	0	13	0	0	0	0	0
Bacteria:Verrucomicrobiota:Chlamydiae:Chlamydiales:Simkaniaceae:Candidatus_Rhabdochlamydia	0	0	0	0	0	0	0	0	0	0	0	0	0	0	0	0	0	0	16	0	0	0	0	0	0	0	0	0	0	0	0
Bacteria:Verrucomicrobiota:Chlamydiae:Chlamydiales:Simkaniaceae:uncultured	0	0	0	0	0	10	0	0	0	0	0	0	0	0	0	0	0	0	21	12	0	40	0	0	0	29	0	0	0	11	21
Bacteria:Verrucomicrobiota:Chlamydiae:Chlamydiales:SimkaniaceaeUnknown	4	0	0	0	0	0	0	0	0	0	0	0	0	0	0	0	0	0	0	0	0	0	0	0	0	6	0	0	0	0	0
Bacteria:Verrucomicrobiota:Omnitrophia:Omnitrophales:koll11:koll11	10	0	0	0	0	0	0	0	0	0	0	0	0	0	0	0	0	0	0	0	0	0	0	0	0	0	0	0	0	0	0
Bacteria:Verrucomicrobiota:Omnitrophia:Omnitrophales:Omnitrophaceae:Candidatus_Omnitrophus	0	0	0	0	0	0	0	0	0	0	0	0	0	0	0	0	2	0	0	0	0	0	0	0	0	0	0	0	14	5	0
Bacteria:Verrucomicrobiota:Omnitrophia:Omnitrophales:Omnitrophales:Omnitrophales	31	2	0	0	11	23	0	0	0	0	0	0	23	48	0	44	0	0	0	25	0	38	0	73	0	78	0	0	71	61	11
Bacteria:Verrucomicrobiota:Omnitrophia:OmnitrophalesUnknownUnknown	23	0	0	18	0	0	0	0	0	0	0	0	0	0	0	0	0	9	0	0	0	0	44	0	8	0	0	0	0	0	0
Bacteria:Verrucomicrobiota:Verrucomicrobiae:Chthoniobacterales:Chthoniobacteraceae:Candidatus_Udaeobacter	2586	7238	6294	5554	2864	133	192	855	4563	1492	1512	1062	1023	806	1243	1078	2642	2957	1287	267	2864	2348	3467	337	1570	465	3299	1373	2480	9235	509
Bacteria:Verrucomicrobiota:Verrucomicrobiae:Chthoniobacterales:Chthoniobacteraceae:Chthoniobacter	262	387	524	310	177	0	29	87	113	169	86	82	201	106	99	73	235	261	239	0	267	82	89	82	200	151	239	266	347	188	18
Bacteria:Verrucomicrobiota:Verrucomicrobiae:Chthoniobacterales:Chthoniobacteraceae:LD29	0	7	15	0	0	0	0	0	0	0	0	0	0	0	0	0	0	0	0	0	0	0	0	0	0	0	0	0	0	0	0
Bacteria:Verrucomicrobiota:Verrucomicrobiae:Chthoniobacterales:ChthoniobacteraceaeUnknown	0	0	3	0	0	0	0	0	3	0	0	0	0	0	0	0	0	0	0	0	0	0	0	0	0	0	0	0	0	0	0
Bacteria:Verrucomicrobiota:Verrucomicrobiae:Chthoniobacterales:Terrimicrobiaceae:FukuN18_freshwater_group	0	0	0	0	0	0	0	0	0	0	0	0	0	0	0	0	0	0	0	0	0	0	0	10	0	0	0	0	0	0	0
Bacteria:Verrucomicrobiota:Verrucomicrobiae:Chthoniobacterales:Terrimicrobiaceae:Terrimicrobium	17	0	0	0	0	0	0	0	0	0	0	0	0	0	0	0	0	10	0	0	0	0	0	0	0	0	0	0	0	0	0
Bacteria:Verrucomicrobiota:Verrucomicrobiae:Chthoniobacterales:Xiphinematobacteraceae:Candidatus_Xiphinematobacter	96	269	93	156	189	60	0	40	449	33	446	33	82	88	113	163	156	246	377	141	333	163	256	117	191	4883	81	55	108	307	58
Bacteria:Verrucomicrobiota:Verrucomicrobiae:ChthoniobacteralesUnknownUnknown	0	0	0	0	0	0	0	0	0	0	0	0	0	0	0	0	0	0	0	0	0	0	0	0	0	0	0	0	0	0	7
Bacteria:Verrucomicrobiota:Verrucomicrobiae:Methylacidiphilales:Methylacidiphilaceae:uncultured	0	0	0	0	0	0	0	0	0	0	0	0	0	8	0	12	0	0	7	0	0	3	0	7	0	30	0	0	0	0	11
Bacteria:Verrucomicrobiota:Verrucomicrobiae:Opitutales:Opitutaceae:Cephaloticoccus	157	80	145	110	75	46	38	117	87	156	57	99	163	0	69	0	158	94	82	0	83	40	0	54	184	0	128	160	123	47	0
Bacteria:Verrucomicrobiota:Verrucomicrobiae:Opitutales:Opitutaceae:Lacunisphaera	117	45	0	122	57	0	4	102	20	68	62	51	105	105	91	48	74	135	131	28	78	33	45	65	28	49	36	42	121	61	20
Bacteria:Verrucomicrobiota:Verrucomicrobiae:Opitutales:Opitutaceae:Opitutaceae	0	0	0	21	0	0	0	0	22	0	0	0	26	0	0	0	0	0	0	0	0	0	0	0	0	0	0	0	0	0	0
Bacteria:Verrucomicrobiota:Verrucomicrobiae:Opitutales:Opitutaceae:Opitutus	33	21	14	129	0	0	0	0	0	108	134	24	81	139	0	44	0	111	98	0	87	0	74	41	0	25	38	93	195	134	0
Bacteria:Verrucomicrobiota:Verrucomicrobiae:Opitutales:Opitutaceae:uncultured	0	0	0	0	0	0	3	0	0	6	22	0	0	0	0	19	0	0	0	30	0	18	17	55	0	48	0	12	0	0	0
Bacteria:Verrucomicrobiota:Verrucomicrobiae:Opitutales:OpitutaceaeUnknown	75	82	0	76	0	0	0	0	0	12	8	9	53	0	0	0	0	0	6	0	36	23	0	0	0	0	0	34	0	0	27
Bacteria:Verrucomicrobiota:Verrucomicrobiae:Pedosphaerales:Pedosphaeraceae:ADurb.Bin063-1	532	552	338	425	479	90	64	226	263	191	196	153	116	268	340	327	385	375	486	510	117	244	451	199	179	245	316	115	394	607	27
Bacteria:Verrucomicrobiota:Verrucomicrobiae:Pedosphaerales:Pedosphaeraceae:ADurb.Bin118	96	124	0	109	104	0	0	0	41	65	0	0	0	0	0	0	0	0	0	0	0	0	0	0	0	0	62	0	0	30	0
Bacteria:Verrucomicrobiota:Verrucomicrobiae:Pedosphaerales:Pedosphaeraceae:DEV008	66	0	0	6	16	0	0	0	0	0	0	0	0	0	0	0	0	63	40	0	29	0	0	0	0	0	0	0	6	5	0
Bacteria:Verrucomicrobiota:Verrucomicrobiae:Pedosphaerales:Pedosphaeraceae:DEV114	0	0	0	0	0	0	0	0	0	0	0	0	0	0	0	0	0	0	0	0	3	0	0	0	0	0	0	0	0	0	0
Bacteria:Verrucomicrobiota:Verrucomicrobiae:Pedosphaerales:Pedosphaeraceae:Ellin516	42	40	68	73	49	30	0	48	32	16	66	23	0	78	77	87	112	98	93	28	0	160	160	69	0	110	44	18	74	280	20
Bacteria:Verrucomicrobiota:Verrucomicrobiae:Pedosphaerales:Pedosphaeraceae:Ellin517	180	120	163	120	60	0	13	40	68	66	30	58	77	30	0	17	56	48	30	13	65	34	31	0	46	22	93	97	162	56	6
Bacteria:Verrucomicrobiota:Verrucomicrobiae:Pedosphaerales:Pedosphaeraceae:Oikopleura	0	0	0	0	4	0	0	0	0	0	0	0	0	0	0	0	0	5	0	0	0	0	0	0	11	0	2	0	0	0	0
Bacteria:Verrucomicrobiota:Verrucomicrobiae:Pedosphaerales:Pedosphaeraceae:Pedosphaera	131	0	93	0	0	74	0	0	40	61	0	0	99	205	58	232	69	121	289	110	0	223	72	241	0	327	0	0	108	97	0
Bacteria:Verrucomicrobiota:Verrucomicrobiae:Pedosphaerales:Pedosphaeraceae:Pedosphaeraceae	363	263	274	291	184	0	25	137	96	95	50	159	166	51	112	120	200	209	133	24	38	89	99	30	242	4	225	192	217	205	0
Bacteria:Verrucomicrobiota:Verrucomicrobiae:Pedosphaerales:Pedosphaeraceae:SH3-11	0	14	0	0	0	0	0	0	0	0	0	0	0	0	0	0	0	3	0	0	0	0	0	0	0	0	0	0	0	0	0
Bacteria:Verrucomicrobiota:Verrucomicrobiae:Pedosphaerales:Pedosphaeraceae:uncultured	218	111	92	113	114	44	9	96	0	87	20	42	111	82	45	166	99	101	111	26	71	206	99	72	96	348	96	95	72	116	112
Bacteria:Verrucomicrobiota:Verrucomicrobiae:Pedosphaerales:PedosphaeraceaeUnknown	89	126	23	69	143	9	37	45	21	41	0	90	14	49	22	0	82	112	113	56	44	51	34	28	284	109	0	28	93	53	50
Bacteria:Verrucomicrobiota:Verrucomicrobiae:S-BQ2-57_soil_group:S-BQ2-57_soil_group:S-BQ2-57_soil_group	0	0	0	0	0	0	0	0	0	0	0	0	0	0	0	0	0	0	0	0	0	0	0	0	0	0	0	0	0	4	0
Bacteria:Verrucomicrobiota:Verrucomicrobiae:Verrucomicrobiales:Rubritaleaceae:Luteolibacter	18	0	0	0	0	0	0	14	0	0	0	0	0	0	0	0	0	0	0	0	0	0	0	0	0	0	0	0	0	0	0
Bacteria:Verrucomicrobiota:Verrucomicrobiae:Verrucomicrobiales:Verrucomicrobiaceae:Roseimicrobium	0	7	6	10	0	0	0	0	0	0	0	0	0	0	0	0	0	0	0	0	0	0	0	0	0	0	14	18	0	0	0
Bacteria:Verrucomicrobiota:Verrucomicrobiae:Verrucomicrobiales:Verrucomicrobiaceae:uncultured	23	15	4	18	8	0	0	0	0	11	0	0	21	0	0	0	0	0	0	0	0	0	0	0	13	0	0	13	0	0	0
Bacteria:Verrucomicrobiota:Verrucomicrobiae:Verrucomicrobiales:Verrucomicrobiaceae:Verrucomicrobium	0	3	0	0	0	0	0	0	0	0	0	0	0	0	0	0	0	0	0	0	0	0	0	0	0	0	0	0	0	2	0
Bacteria:Verrucomicrobiota:Verrucomicrobiae:Verrucomicrobiales:VerrucomicrobiaceaeUnknown	0	2	0	0	0	0	0	0	0	0	0	0	0	0	0	5	0	0	0	0	0	0	0	0	0	0	0	0	0	0	0
Bacteria:Verrucomicrobiota:VerrucomicrobiaeUnknownUnknownUnknown	0	0	0	0	0	0	0	0	0	0	0	0	4	0	0	0	0	0	0	0	0	0	0	0	3	0	0	0	0	0	0
Bacteria:WPS-2:WPS-2:WPS-2:WPS-2:WPS-2	18	9	0	32	2	1256	0	0	39	0	39	0	0	665	424	1079	57	66	122	761	7	873	355	555	0	412	0	0	0	165	213
BacteriaUnknownUnknownUnknownUnknownUnknown	175	172	143	326	760	44	4	282	11	161	40	185	196	71	7	24	155	179	70	55	96	185	53	20	279	137	154	147	408	396	50
Taxa_Summaries_Species_Level
index	K10	K15	K16	K18	K21	K23	K24	K25	K26	K27	K28	K29	K33	K34	K35	K36	K37	K38	K39	K40	K42	K5	K6	K63	K66	K7	K70	K71	K77	K8	K9
Archaea:Crenarchaeota:Bathyarchaeia:Bathyarchaeia:Bathyarchaeia:Bathyarchaeia:archaeon_RBG_16_50_20	0	0	0	0	0	8	0	0	0	0	0	0	0	17	21	0	0	0	0	11	0	28	17	0	0	28	0	0	0	43	0
Archaea:Crenarchaeota:Nitrososphaeria:Group_1.1c:Group_1.1c:Group_1.1c:uncultured_archaeon	0	0	0	0	0	0	0	0	0	0	0	0	0	4	0	5	0	0	0	13	0	31	26	0	0	26	0	0	0	5	0
Archaea:Crenarchaeota:Nitrososphaeria:Group_1.1c:Group_1.1c:Group_1.1c:uncultured_crenarchaeote	17	0	11	13	9	440	0	0	0	0	0	8	0	166	177	263	14	0	20	335	0	1002	617	343	0	302	11	0	0	231	43
Archaea:Crenarchaeota:Nitrososphaeria:Group_1.1c:Group_1.1c:Group_1.1c:uncultured_thaumarchaeote	0	0	0	8	0	108	0	0	0	5	0	0	0	64	96	52	0	0	0	198	0	320	253	113	0	145	0	0	0	44	0
Archaea:Crenarchaeota:Nitrososphaeria:Group_1.1c:Group_1.1c:Group_1.1cUnknown	0	10	0	0	0	313	0	0	0	0	0	0	5	205	591	144	3	0	28	2942	0	269	237	33	0	229	0	0	0	321	0
Archaea:Crenarchaeota:Nitrososphaeria:Nitrososphaerales:Nitrososphaeraceae:Candidatus_Nitrocosmicus:uncultured_archaeon	0	0	0	0	0	0	0	0	0	0	0	0	0	0	0	0	34	0	0	0	0	0	0	0	0	0	0	0	0	0	0
Archaea:Crenarchaeota:Nitrososphaeria:Nitrososphaerales:Nitrososphaeraceae:Candidatus_Nitrocosmicus:uncultured_crenarchaeote	0	0	0	0	0	0	0	0	0	0	0	0	0	0	0	0	0	0	0	0	0	0	0	0	57	0	0	0	0	0	0
Archaea:Crenarchaeota:Nitrososphaeria:Nitrososphaerales:Nitrososphaeraceae:Candidatus_NitrocosmicusUnknown	2099	421	752	372	528	58	26	274	145	168	154	197	1358	126	175	227	352	254	22	98	263	112	141	113	933	70	894	1226	134	290	23
Archaea:Crenarchaeota:Nitrososphaeria:Nitrososphaerales:Nitrososphaeraceae:Candidatus_Nitrososphaera:Crenarchaeote_enrichment	0	0	0	0	0	0	0	0	0	0	0	0	0	0	0	0	0	0	0	0	0	0	0	0	0	30	0	0	0	0	0
Archaea:Crenarchaeota:Nitrososphaeria:Nitrososphaerales:Nitrososphaeraceae:Candidatus_Nitrososphaera:uncultured_crenarchaeote	20	0	0	0	78	0	0	22	0	0	0	0	0	0	0	0	0	0	0	0	0	0	0	0	0	0	0	0	0	61	0
Archaea:Crenarchaeota:Nitrososphaeria:Nitrososphaerales:Nitrososphaeraceae:Candidatus_Nitrososphaera:uncultured_soil	0	0	0	0	0	0	0	0	0	0	0	12	0	0	0	0	0	0	0	0	0	0	0	0	0	0	229	330	0	0	0
Archaea:Crenarchaeota:Nitrososphaeria:Nitrososphaerales:Nitrososphaeraceae:Candidatus_Nitrososphaera:unidentified_archaeon	0	0	227	0	0	0	0	0	0	18	0	0	39	21	0	0	0	29	20	0	0	0	0	0	34	26	94	220	0	26	0
Archaea:Crenarchaeota:Nitrososphaeria:Nitrososphaerales:Nitrososphaeraceae:Candidatus_NitrososphaeraUnknown	211	76	453	204	75	38	14	39	82	14	0	123	17	16	66	48	59	16	12	57	25	78	89	56	72	47	215	245	58	106	12
Archaea:Crenarchaeota:Nitrososphaeria:Nitrososphaerales:Nitrososphaeraceae:Nitrososphaeraceae:metagenome	78	37	33	99	0	0	0	80	43	0	0	87	0	0	0	0	0	0	0	0	0	0	0	0	16	0	300	328	0	0	0
Archaea:Crenarchaeota:Nitrososphaeria:Nitrososphaerales:Nitrososphaeraceae:Nitrososphaeraceae:uncultured_bacterium	0	0	0	0	136	0	0	65	0	0	0	0	0	0	0	0	0	0	0	0	0	0	0	0	0	0	0	0	0	0	0
Archaea:Crenarchaeota:Nitrososphaeria:Nitrososphaerales:Nitrososphaeraceae:Nitrososphaeraceae:uncultured_compost	2981	28	98	4778	5998	0	114	219	113	126	29	1761	752	42	70	50	680	430	37	43	26	130	49	37	5863	28	3323	888	18	7071	19
Archaea:Crenarchaeota:Nitrososphaeria:Nitrososphaerales:Nitrososphaeraceae:Nitrososphaeraceae:uncultured_euryarchaeote	789	184	157	99	443	9	50	146	11	60	0	220	717	8	15	0	32	55	0	13	33	0	8	23	2204	0	863	943	30	314	0
Archaea:Crenarchaeota:Nitrososphaeria:Nitrososphaerales:Nitrososphaeraceae:Nitrososphaeraceae:uncultured_Nitrososphaera	0	0	0	0	0	0	0	0	0	0	0	0	0	0	0	0	0	0	0	0	0	0	0	0	0	0	0	220	0	0	0
Archaea:Crenarchaeota:Nitrososphaeria:Nitrososphaerales:Nitrososphaeraceae:Nitrososphaeraceae:uncultured_soil	94	0	2013	28	123	0	0	0	183	25	0	0	12	41	82	11	175	0	0	0	0	103	128	0	23	13	126	36	0	1416	24
Archaea:Crenarchaeota:Nitrososphaeria:Nitrososphaerales:Nitrososphaeraceae:Nitrososphaeraceae:uncultured_thaumarchaeote	74	29	51	62	21	123	0	11	18	25	0	0	25	377	426	467	16	54	14	238	22	143	385	21	35	44	92	242	0	447	0
Archaea:Crenarchaeota:Nitrososphaeria:Nitrososphaerales:Nitrososphaeraceae:Nitrososphaeraceae:unidentified_archaeon	133	56	192	298	14	14	0	67	175	0	0	6	103	0	0	23	18	36	0	0	0	0	0	0	0	0	132	225	0	8	0
Archaea:Crenarchaeota:Nitrososphaeria:Nitrososphaerales:Nitrososphaeraceae:NitrososphaeraceaeUnknown	2268	380	2639	1200	267	700	46	669	185	154	43	825	1236	423	553	1127	220	582	30	206	44	3812	3521	160	1269	685	2252	4589	26	2663	45
Archaea:Crenarchaeota:Nitrososphaeria:Nitrososphaerales:NitrososphaeraceaeUnknownUnknown	57	100	845	65	0	0	0	0	204	33	0	8	180	0	0	0	0	0	0	0	0	0	0	0	384	0	370	781	0	0	0
Archaea:Crenarchaeota:Nitrososphaeria:Nitrosotaleales:Nitrosotaleaceae:Candidatus_Nitrosotalea:uncultured_archaeon	0	0	0	0	0	0	0	0	0	0	0	0	0	0	0	0	0	0	0	0	0	0	0	0	0	0	40	0	0	0	0
Archaea:Crenarchaeota:Nitrososphaeria:Nitrosotaleales:Nitrosotaleaceae:Candidatus_Nitrosotalea:uncultured_crenarchaeote	0	0	0	0	0	0	0	0	0	0	0	0	0	0	77	0	0	0	101	716	3	0	0	100	0	0	0	0	0	0	0
Archaea:Crenarchaeota:Nitrososphaeria:Nitrosotaleales:Nitrosotaleaceae:Candidatus_NitrosotaleaUnknown	49	5	7	8	0	0	0	0	0	0	0	0	0	49	19	16	0	3	158	727	0	24	15	668	0	72	0	0	0	21	0
Archaea:Crenarchaeota:Nitrososphaeria:Nitrosotaleales:Nitrosotaleaceae:Nitrosotaleaceae:uncultured_archaeon	0	0	0	0	0	0	0	0	0	0	0	0	0	0	0	0	0	0	0	258	0	0	0	0	0	0	0	0	0	0	0
Archaea:Crenarchaeota:Nitrososphaeria:Nitrosotaleales:Nitrosotaleaceae:Nitrosotaleaceae:uncultured_crenarchaeote	0	0	0	0	0	0	0	0	0	0	0	0	0	0	0	0	0	0	0	131	0	0	10	94	0	0	0	0	0	5	0
Archaea:Crenarchaeota:Nitrososphaeria:Nitrosotaleales:Nitrosotaleaceae:Nitrosotaleaceae:uncultured_thaumarchaeote	5	0	0	0	0	75	0	0	0	0	0	0	0	37	39	38	5	3	0	98	0	148	148	42	0	133	0	0	0	33	4
Archaea:Crenarchaeota:Nitrososphaeria:Nitrosotaleales:Nitrosotaleaceae:NitrosotaleaceaeUnknown	0	0	0	0	0	10	0	0	0	0	0	0	3	0	57	0	8	0	17	89	0	0	0	12	0	133	0	0	0	0	0
Archaea:Euryarchaeota:Methanobacteria:Methanobacteriales:Methanobacteriaceae:MethanobrevibacterUnknown	0	0	0	0	0	0	0	0	0	0	0	0	0	0	0	0	0	0	0	0	0	0	202	0	0	0	0	0	0	0	0
Archaea:Iainarchaeota:Iainarchaeia:Iainarchaeales:Iainarchaeales:Candidatus_Iainarchaeum:Diapherotrites_archaeon	0	0	0	0	0	0	0	0	0	0	0	0	0	0	0	0	0	0	0	0	0	0	0	0	0	0	0	0	12	4	0
Archaea:Micrarchaeota:Micrarchaeia:Micrarchaeales:CG1-02-32-21:CG1-02-32-21:uncultured_archaeon	0	0	0	0	0	0	0	0	0	0	0	0	0	0	0	0	0	0	0	0	0	0	0	0	0	0	0	0	2	0	0
Archaea:Micrarchaeota:Micrarchaeia:Micrarchaeales:Micrarchaeales:Micrarchaeales:uncultured_archaeon	0	0	0	0	0	0	0	0	0	0	0	0	0	0	0	0	0	23	0	0	0	0	0	0	0	0	0	0	0	0	0
Archaea:Nanoarchaeota:Nanoarchaeia:Woesearchaeales:GW2011_GWC1_47_15:GW2011_GWC1_47_15:Candidatus_Pacearchaeota	2	0	0	0	0	0	0	0	0	0	0	0	0	0	0	0	0	0	0	0	0	0	0	0	0	0	0	0	2	0	0
Archaea:Nanoarchaeota:Nanoarchaeia:Woesearchaeales:GW2011_GWC1_47_15:GW2011_GWC1_47_15:uncultured_archaeon	20	16	0	20	0	0	0	0	0	0	0	0	0	0	0	0	0	0	0	0	4	0	0	0	3	0	0	0	422	24	0
Archaea:Nanoarchaeota:Nanoarchaeia:Woesearchaeales:GW2011_GWC1_47_15:GW2011_GWC1_47_15Unknown	0	0	0	4	0	0	0	0	0	0	0	0	0	0	0	0	0	0	0	0	0	0	0	0	0	0	0	0	19	0	0
Archaea:Nanoarchaeota:Nanoarchaeia:Woesearchaeales:SCGC_AAA011-D5:SCGC_AAA011-D5:Candidatus_Diapherotrites	0	0	0	0	4	0	0	0	0	0	0	0	0	0	0	0	0	0	0	0	0	0	0	0	0	0	0	0	17	0	0
Archaea:Nanoarchaeota:Nanoarchaeia:Woesearchaeales:SCGC_AAA011-D5:SCGC_AAA011-D5:Candidatus_Levybacteria	0	0	0	0	0	0	0	0	0	0	0	0	0	0	0	0	0	0	0	0	0	0	0	0	0	0	0	0	2	0	0
Archaea:Nanoarchaeota:Nanoarchaeia:Woesearchaeales:SCGC_AAA011-D5:SCGC_AAA011-D5:Nanoarchaeota_archaeon	0	0	0	0	0	0	0	0	0	0	0	0	0	0	0	0	0	0	0	16	0	0	0	0	0	0	0	0	0	0	0
Archaea:Nanoarchaeota:Nanoarchaeia:Woesearchaeales:SCGC_AAA011-D5:SCGC_AAA011-D5:uncultured_archaeon	0	0	0	0	0	0	0	0	0	0	0	0	0	0	0	0	0	0	0	0	0	0	0	0	0	0	0	0	8	0	0
Archaea:Nanoarchaeota:Nanoarchaeia:Woesearchaeales:SCGC_AAA011-D5:SCGC_AAA011-D5Unknown	8	0	0	0	0	0	0	0	0	0	0	0	0	0	0	0	0	3	0	0	0	0	0	0	0	0	0	0	10	0	0
Archaea:Nanoarchaeota:Nanoarchaeia:Woesearchaeales:Woesearchaeales:Woesearchaeales:uncultured_archaeon	0	0	0	0	0	0	0	0	0	0	0	0	0	0	0	0	0	0	0	0	0	0	0	0	0	0	0	0	20	0	0
Archaea:Nanoarchaeota:Nanoarchaeia:Woesearchaeales:Woesearchaeales:Woesearchaeales:uncultured_bacterium	2	0	0	2	4	0	0	0	0	0	0	0	0	0	0	0	0	0	0	0	0	0	0	0	0	0	0	0	14	0	0
Archaea:Nanoarchaeota:Nanoarchaeia:Woesearchaeales:Woesearchaeales:Woesearchaeales:uncultured_euryarchaeote	6	0	0	7	0	0	0	0	0	0	0	0	0	0	0	0	0	0	0	2	0	0	0	0	0	0	0	0	5	0	0
Archaea:Nanoarchaeota:Nanoarchaeia:Woesearchaeales:Woesearchaeales:WoesearchaealesUnknown	0	0	0	0	0	0	0	0	0	0	0	0	0	0	0	0	0	0	0	2	0	0	0	0	0	0	0	0	0	0	0
Archaea:Nanoarchaeota:Nanoarchaeia:WoesearchaealesUnknownUnknownUnknown	0	4	0	0	0	0	0	0	0	0	0	0	0	0	0	0	0	0	0	0	0	0	0	0	0	0	0	0	28	0	0
Archaea:Thermoplasmatota:Thermoplasmata:Marine_Group_II:Marine_Group_II:Marine_Group_II:uncultured_archaeon	151	43	200	34	0	0	0	0	0	0	0	23	0	0	0	0	0	0	0	0	0	0	0	0	0	0	33	42	195	12	0
Archaea:Thermoplasmatota:Thermoplasmata:Marine_Group_II:Marine_Group_II:Marine_Group_II:uncultured_haloarchaeon	0	0	53	0	0	0	0	0	0	0	0	0	0	0	0	0	0	0	0	0	0	0	0	0	0	0	0	0	71	0	0
Archaea:Thermoplasmatota:Thermoplasmata:Methanomassiliicoccales:Methanomethylophilaceae:Candidatus_Methanoplasma:Candidatus_Methanoplasma	0	0	0	0	0	0	0	0	0	0	0	0	0	0	0	0	0	0	0	0	0	0	27	0	0	0	0	0	0	0	0
Archaea:Thermoplasmatota:Thermoplasmata:Methanomassiliicoccales:Methanomethylophilaceae:Candidatus_Methanoplasma:uncultured_Methanomassiliicoccales	0	0	0	0	0	0	0	0	0	0	0	0	0	0	0	0	0	0	0	0	0	0	72	0	0	0	0	0	0	0	0
Archaea:Thermoplasmatota:Thermoplasmata:Methanomassiliicoccales:Methanomethylophilaceae:uncultured:uncultured_Methanomassiliicoccales	0	0	0	0	0	0	0	0	0	0	0	0	0	0	0	0	0	0	0	0	0	0	48	0	0	0	0	0	0	0	0
Archaea:Thermoplasmatota:Thermoplasmata:Methanomassiliicoccales:MethanomethylophilaceaeUnknownUnknown	0	0	0	0	0	0	0	0	0	0	0	0	0	0	0	0	0	0	0	0	0	0	208	0	0	0	0	0	0	0	0
Archaea:Thermoplasmatota:Thermoplasmata:Methanomassiliicoccales:uncultured:uncultured:uncultured_archaeon	0	0	0	0	0	0	0	0	0	0	0	0	0	0	14	0	0	0	0	0	0	0	0	0	0	0	0	0	0	0	0
Archaea:Thermoplasmatota:Thermoplasmata:MethanomassiliicoccalesUnknownUnknownUnknown	0	0	17	0	12	0	0	0	0	0	0	0	0	0	0	0	0	0	0	0	0	0	0	0	0	0	0	0	0	0	0
Archaea:Thermoplasmatota:Thermoplasmata:uncultured:uncultured:uncultured:mine_drainage	0	0	0	0	0	0	0	0	0	0	0	0	0	0	0	0	0	0	0	0	0	17	0	10	0	0	0	0	0	0	17
Archaea:Thermoplasmatota:Thermoplasmata:uncultured:uncultured:uncultured:uncultured_archaeon	0	0	0	0	0	0	0	0	0	0	0	0	0	2	0	0	0	0	0	0	0	0	0	0	0	0	0	0	0	0	0
Archaea:Thermoplasmatota:Thermoplasmata:uncultured:uncultured:uncultured:uncultured_crenarchaeote	0	0	0	0	0	291	0	0	0	0	0	0	0	335	204	123	0	0	42	657	0	316	253	193	0	793	7	0	0	170	0
Archaea:Thermoplasmatota:Thermoplasmata:uncultured:uncultured:uncultured:uncultured_methanogenic	0	0	0	0	0	0	0	0	0	0	0	0	0	18	0	0	0	0	0	507	0	303	39	0	0	36	0	0	0	33	0
Archaea:Thermoplasmatota:Thermoplasmata:uncultured:uncultured:unculturedUnknown	0	0	0	0	0	80	0	0	0	0	0	0	0	50	58	36	0	0	0	186	0	206	148	142	0	183	0	0	0	17	0
Archaea:Thermoplasmatota:ThermoplasmataUnknownUnknownUnknownUnknown	24	0	59	0	0	0	0	0	0	0	0	0	0	0	0	0	0	0	0	0	0	0	0	0	0	0	0	0	0	27	0
ArchaeaUnknownUnknownUnknownUnknownUnknownUnknown	0	0	0	0	0	0	0	0	0	0	0	0	0	0	0	0	0	0	0	0	0	0	0	0	0	0	0	0	43	0	0
Bacteria:Abditibacteriota:Abditibacteria:Abditibacteriales:Abditibacteriaceae:Abditibacterium:metagenome	0	0	0	0	0	0	0	0	0	0	0	0	0	0	4	0	0	0	3	0	0	0	0	0	3	0	0	2	7	0	0
Bacteria:Abditibacteriota:Abditibacteria:Abditibacteriales:Abditibacteriaceae:Abditibacterium:uncultured_bacterium	4	7	22	0	0	0	0	0	0	0	0	0	0	0	0	0	0	0	0	6	0	0	0	0	0	0	9	12	7	0	0
Bacteria:Abditibacteriota:Abditibacteria:Abditibacteriales:Abditibacteriaceae:Abditibacterium:uncultured_soil	0	0	15	0	0	0	0	0	7	0	0	0	0	0	0	0	0	0	0	11	0	0	0	0	0	0	0	10	6	5	0
Bacteria:Abditibacteriota:Abditibacteria:Abditibacteriales:Abditibacteriaceae:AbditibacteriumUnknown	0	0	7	8	0	0	0	0	0	0	0	0	0	5	0	15	0	0	0	0	0	0	0	0	0	0	0	0	0	9	0
Bacteria:Acidobacteriota:Acidobacteriae:Acidobacteriae:Acidobacteriae:Acidobacteriae:uncultured_Acidobacterium	0	0	0	7	0	0	0	0	0	0	0	0	0	0	0	0	0	0	0	0	0	0	0	0	0	0	0	0	0	0	0
Bacteria:Acidobacteriota:Acidobacteriae:Acidobacteriae:Acidobacteriae:Acidobacteriae:uncultured_bacterium	0	0	0	0	0	0	0	0	0	0	0	0	0	0	0	0	0	0	0	0	0	0	0	2	0	0	0	0	0	0	0
Bacteria:Acidobacteriota:Acidobacteriae:Acidobacteriae:Acidobacteriae:Paludibaculum:metagenome	42	20	0	26	28	0	0	43	0	43	0	35	50	28	33	0	26	36	17	21	38	16	20	21	34	0	36	53	0	16	0
Bacteria:Acidobacteriota:Acidobacteriae:Acidobacteriae:Acidobacteriae:PaludibaculumUnknown	0	20	31	9	0	0	0	0	46	0	0	0	0	0	0	0	0	0	21	0	0	0	9	17	12	0	0	0	27	0	0
Bacteria:Acidobacteriota:Acidobacteriae:Acidobacteriae:AcidobacteriaeUnknownUnknown	0	0	0	18	0	0	0	0	57	0	0	0	0	0	0	0	0	0	0	0	0	0	0	0	0	0	0	0	0	0	0
Bacteria:Acidobacteriota:Acidobacteriae:Acidobacteriales:Acidobacteriaceae_(Subgroup_1):Acidicapsa:Acidicapsa_acidisoli	0	0	0	0	0	0	0	0	0	0	0	0	0	0	0	0	0	0	16	0	0	0	0	0	0	0	0	0	0	0	0
Bacteria:Acidobacteriota:Acidobacteriae:Acidobacteriales:Acidobacteriaceae_(Subgroup_1):Acidicapsa:Acidicapsa_sp.	0	0	0	0	0	5	0	0	0	0	0	0	0	0	0	16	0	0	0	0	0	0	0	29	0	13	0	0	0	0	14
Bacteria:Acidobacteriota:Acidobacteriae:Acidobacteriales:Acidobacteriaceae_(Subgroup_1):AcidicapsaUnknown	0	0	0	0	0	0	0	0	5	0	0	0	0	0	0	0	0	0	0	0	0	0	0	0	0	11	0	0	0	0	0
Bacteria:Acidobacteriota:Acidobacteriae:Acidobacteriales:Acidobacteriaceae_(Subgroup_1):Acidipila:Acidobacteria_bacterium	0	0	0	0	0	44	0	0	0	34	26	0	0	127	70	208	36	59	0	12	44	762	338	161	0	340	0	0	0	135	117
Bacteria:Acidobacteriota:Acidobacteriae:Acidobacteriales:Acidobacteriaceae_(Subgroup_1):Acidipila:metagenome	0	0	0	17	0	0	0	0	0	0	13	0	0	0	0	27	13	19	0	21	18	80	121	0	0	118	0	0	0	43	58
Bacteria:Acidobacteriota:Acidobacteriae:Acidobacteriales:Acidobacteriaceae_(Subgroup_1):Acidipila:Silvibacterium_bohemicum	0	0	0	0	0	0	0	0	0	0	0	0	0	0	0	0	0	0	0	0	0	66	38	0	0	154	0	0	0	0	0
Bacteria:Acidobacteriota:Acidobacteriae:Acidobacteriales:Acidobacteriaceae_(Subgroup_1):Acidipila:uncultured_eubacterium	0	0	0	0	0	0	0	0	0	0	0	0	0	0	0	0	0	0	0	0	0	0	0	0	0	0	0	0	0	0	15
Bacteria:Acidobacteriota:Acidobacteriae:Acidobacteriales:Acidobacteriaceae_(Subgroup_1):AcidipilaUnknown	0	0	0	0	0	88	0	0	0	0	22	0	0	47	0	164	0	0	152	145	0	169	39	308	0	1047	0	0	28	26	315
Bacteria:Acidobacteriota:Acidobacteriae:Acidobacteriales:Acidobacteriaceae_(Subgroup_1):Bryocella:Bryocella_elongata	0	0	0	0	0	0	0	0	4	0	0	0	0	0	0	0	0	0	0	0	0	0	0	0	0	0	0	0	0	0	0
Bacteria:Acidobacteriota:Acidobacteriae:Acidobacteriales:Acidobacteriaceae_(Subgroup_1):Edaphobacter:Acidobacteria_bacterium	0	0	0	0	0	0	0	0	77	0	22	0	0	0	43	26	0	0	0	0	0	0	0	0	0	45	0	0	0	0	0
Bacteria:Acidobacteriota:Acidobacteriae:Acidobacteriales:Acidobacteriaceae_(Subgroup_1):Edaphobacter:uncultured_Acidobacteria	12	0	0	32	0	104	0	0	17	0	0	0	0	106	49	507	0	48	52	70	0	473	229	105	0	89	0	0	0	151	65
Bacteria:Acidobacteriota:Acidobacteriae:Acidobacteriales:Acidobacteriaceae_(Subgroup_1):Edaphobacter:uncultured_Acidobacterium	0	0	0	0	0	0	0	0	0	0	0	0	0	0	0	0	0	27	0	0	0	0	0	0	0	55	14	0	0	0	0
Bacteria:Acidobacteriota:Acidobacteriae:Acidobacteriales:Acidobacteriaceae_(Subgroup_1):EdaphobacterUnknown	39	80	38	43	44	40	0	15	153	0	109	0	54	151	155	300	94	89	217	129	79	72	256	176	6	72	0	0	47	130	43
Bacteria:Acidobacteriota:Acidobacteriae:Acidobacteriales:Acidobacteriaceae_(Subgroup_1):Granulicella:Acidobacteriales_bacterium	0	0	23	29	0	59	0	0	24	0	40	0	0	185	80	395	0	56	126	48	0	80	57	104	0	84	0	0	0	59	0
Bacteria:Acidobacteriota:Acidobacteriae:Acidobacteriales:Acidobacteriaceae_(Subgroup_1):Granulicella:Edaphobacter_acidisoli	0	0	0	0	0	55	0	0	0	0	0	0	0	56	34	110	0	0	43	49	20	59	53	113	0	508	0	0	0	50	48
Bacteria:Acidobacteriota:Acidobacteriae:Acidobacteriales:Acidobacteriaceae_(Subgroup_1):Granulicella:Edaphobacter_dinghuensis	0	0	0	0	0	0	0	0	0	0	0	0	0	0	0	0	0	0	0	0	0	54	0	0	0	0	0	0	0	0	0
Bacteria:Acidobacteriota:Acidobacteriae:Acidobacteriales:Acidobacteriaceae_(Subgroup_1):Granulicella:Granulicella_paludicola	0	0	0	0	0	0	0	0	0	0	0	0	0	0	0	0	0	0	0	0	0	0	0	0	0	0	0	0	0	11	0
Bacteria:Acidobacteriota:Acidobacteriae:Acidobacteriales:Acidobacteriaceae_(Subgroup_1):Granulicella:Granulicella_sp.	0	0	0	0	0	0	0	0	0	0	0	0	0	0	0	0	0	0	16	18	0	0	0	18	0	0	0	0	0	0	0
Bacteria:Acidobacteriota:Acidobacteriae:Acidobacteriales:Acidobacteriaceae_(Subgroup_1):Granulicella:uncultured_Edaphobacter	0	30	0	0	0	0	0	0	0	0	0	0	0	0	20	62	0	89	18	0	0	73	105	0	0	42	0	0	0	80	27
Bacteria:Acidobacteriota:Acidobacteriae:Acidobacteriales:Acidobacteriaceae_(Subgroup_1):Granulicella:uncultured_eubacterium	0	0	0	0	0	0	0	0	17	0	0	0	0	0	0	0	0	0	0	0	0	0	0	0	0	0	0	0	0	0	0
Bacteria:Acidobacteriota:Acidobacteriae:Acidobacteriales:Acidobacteriaceae_(Subgroup_1):Granulicella:uncultured_soil	0	0	0	0	0	0	0	0	0	0	0	0	0	0	0	0	0	0	37	80	0	0	0	118	0	0	0	0	0	0	0
Bacteria:Acidobacteriota:Acidobacteriae:Acidobacteriales:Acidobacteriaceae_(Subgroup_1):GranulicellaUnknown	36	0	0	35	0	50	0	0	98	0	76	0	0	180	83	467	75	72	315	106	54	104	205	264	0	228	27	0	0	134	81
Bacteria:Acidobacteriota:Acidobacteriae:Acidobacteriales:Acidobacteriaceae_(Subgroup_1):Occallatibacter:bacterium_Ellin5239	0	0	0	0	0	0	0	0	0	0	8	0	0	0	0	0	0	13	0	0	0	0	0	0	0	0	0	0	0	8	0
Bacteria:Acidobacteriota:Acidobacteriae:Acidobacteriales:Acidobacteriaceae_(Subgroup_1):Occallatibacter:bacterium_enrichment	0	0	0	38	0	0	0	0	0	0	0	0	0	0	0	0	0	0	0	0	0	33	24	7	0	123	0	0	0	0	173
Bacteria:Acidobacteriota:Acidobacteriae:Acidobacteriales:Acidobacteriaceae_(Subgroup_1):Occallatibacter:uncultured_Acidobacterium	18	0	0	0	0	46	0	0	29	0	24	0	0	79	20	89	10	27	12	0	0	21	45	61	0	36	0	0	0	16	0
Bacteria:Acidobacteriota:Acidobacteriae:Acidobacteriales:Acidobacteriaceae_(Subgroup_1):Occallatibacter:uncultured_forest	0	0	0	0	0	105	0	0	0	0	0	0	0	0	0	26	0	0	0	15	0	170	85	110	0	62	0	0	0	0	155
Bacteria:Acidobacteriota:Acidobacteriae:Acidobacteriales:Acidobacteriaceae_(Subgroup_1):OccallatibacterUnknown	35	0	0	43	0	36	0	0	0	0	49	0	0	74	39	158	29	65	39	35	0	198	210	112	0	567	0	0	0	89	281
Bacteria:Acidobacteriota:Acidobacteriae:Acidobacteriales:Acidobacteriaceae_(Subgroup_1):TelmatobacterUnknown	0	0	0	0	0	31	0	0	0	0	0	0	0	0	0	0	0	0	0	0	0	99	65	29	0	138	0	0	0	35	48
Bacteria:Acidobacteriota:Acidobacteriae:Acidobacteriales:Acidobacteriaceae_(Subgroup_1):TerracidiphilusUnknown	24	36	40	0	0	51	0	0	19	0	30	0	0	109	78	204	21	22	45	44	0	106	160	63	0	183	0	0	0	78	101
Bacteria:Acidobacteriota:Acidobacteriae:Acidobacteriales:Acidobacteriaceae_(Subgroup_1):TerriglobusUnknown	0	0	0	0	0	0	0	0	24	0	0	0	0	0	0	0	0	0	0	0	0	0	0	0	0	0	0	0	0	0	0
Bacteria:Acidobacteriota:Acidobacteriae:Acidobacteriales:Acidobacteriaceae_(Subgroup_1):uncultured:uncultured_Acidobacteriales	0	0	11	0	0	0	0	0	0	0	0	0	0	0	0	0	0	0	0	0	0	0	0	0	0	0	0	0	24	10	0
Bacteria:Acidobacteriota:Acidobacteriae:Acidobacteriales:Acidobacteriaceae_(Subgroup_1):uncultured:uncultured_Acidobacterium	0	0	0	0	0	30	0	0	0	0	0	0	0	0	0	0	0	0	0	49	0	87	30	25	0	0	0	0	0	15	105
Bacteria:Acidobacteriota:Acidobacteriae:Acidobacteriales:Acidobacteriaceae_(Subgroup_1):uncultured:uncultured_bacterium	0	70	68	0	11	0	0	0	96	0	35	0	0	15	12	17	12	0	17	0	0	22	70	16	0	78	18	0	22	19	0
Bacteria:Acidobacteriota:Acidobacteriae:Acidobacteriales:Acidobacteriaceae_(Subgroup_1):uncultured:uncultured_forest	0	0	0	0	0	0	0	0	13	0	0	0	0	25	39	51	0	0	18	0	0	40	7	55	0	0	0	0	0	69	56
Bacteria:Acidobacteriota:Acidobacteriae:Acidobacteriales:Acidobacteriaceae_(Subgroup_1):unculturedUnknown	13	0	0	0	0	0	0	0	0	0	0	0	0	0	0	0	0	0	17	0	0	44	26	0	0	50	0	0	48	0	7
Bacteria:Acidobacteriota:Acidobacteriae:Acidobacteriales:Acidobacteriaceae_(Subgroup_1)UnknownUnknown	23	0	0	0	0	74	0	0	120	0	48	0	0	161	56	318	30	51	154	141	0	420	319	494	0	672	0	0	37	113	471
Bacteria:Acidobacteriota:Acidobacteriae:Acidobacteriales:Acidobacteriales:Acidobacteriales:uncultured_bacterium	0	0	15	0	0	0	0	0	0	0	0	0	0	0	0	0	0	0	0	0	0	0	0	0	0	0	0	0	0	0	0
Bacteria:Acidobacteriota:Acidobacteriae:Acidobacteriales:Koribacteraceae:Candidatus_Koribacter:Candidatus_Koribacter	0	0	0	0	0	0	0	0	0	0	0	0	0	0	0	0	0	0	0	0	0	0	27	32	0	0	0	0	0	0	0
Bacteria:Acidobacteriota:Acidobacteriae:Acidobacteriales:Koribacteraceae:Candidatus_Koribacter:uncultured_Acidobacteria	0	0	0	0	0	0	0	0	0	0	23	0	0	93	0	128	12	30	0	71	0	105	87	249	0	265	0	0	0	64	45
Bacteria:Acidobacteriota:Acidobacteriae:Acidobacteriales:Koribacteraceae:Candidatus_Koribacter:uncultured_Acidobacteriaceae	42	0	0	76	55	0	0	0	0	0	46	0	0	108	82	235	57	53	57	194	0	124	99	131	0	61	0	0	0	121	34
Bacteria:Acidobacteriota:Acidobacteriae:Acidobacteriales:Koribacteraceae:Candidatus_Koribacter:uncultured_eubacterium	0	0	0	0	0	0	0	0	0	0	0	0	0	0	0	0	0	0	0	0	0	0	0	0	0	10	0	0	0	0	0
Bacteria:Acidobacteriota:Acidobacteriae:Acidobacteriales:Koribacteraceae:Candidatus_Koribacter:uncultured_soil	0	0	0	6	0	0	0	0	0	0	0	0	0	0	0	0	0	0	0	0	0	0	0	0	0	0	0	0	0	0	0
Bacteria:Acidobacteriota:Acidobacteriae:Acidobacteriales:Koribacteraceae:Candidatus_KoribacterUnknown	0	0	70	12	0	373	0	26	69	0	70	0	0	326	302	505	77	38	573	268	68	1088	504	1132	0	776	0	0	0	349	52
Bacteria:Acidobacteriota:Acidobacteriae:Acidobacteriales:uncultured:uncultured:bacterium_Ellin6527	0	0	0	0	0	0	0	0	0	0	0	0	0	141	0	89	0	0	99	0	0	246	119	193	0	610	0	0	35	100	37
Bacteria:Acidobacteriota:Acidobacteriae:Acidobacteriales:uncultured:uncultured:metagenome	0	19	43	55	30	0	23	0	17	14	45	0	0	57	38	46	59	79	199	115	32	148	95	61	0	43	12	0	42	103	45
Bacteria:Acidobacteriota:Acidobacteriae:Acidobacteriales:uncultured:uncultured:uncultured_Acidobacteriaceae	0	0	0	0	0	0	0	0	0	12	0	0	0	0	0	0	0	0	0	0	0	0	0	0	0	0	0	0	0	0	0
Bacteria:Acidobacteriota:Acidobacteriae:Acidobacteriales:uncultured:uncultured:uncultured_Acidobacteriales	37	0	0	99	26	37	0	0	35	39	59	0	0	100	196	121	55	166	319	232	46	95	66	197	0	99	22	0	0	203	68
Bacteria:Acidobacteriota:Acidobacteriae:Acidobacteriales:uncultured:uncultured:uncultured_Acidobacterium	96	0	0	122	0	0	0	0	0	0	88	0	0	114	100	138	21	0	83	139	0	99	160	122	0	102	0	0	0	67	82
Bacteria:Acidobacteriota:Acidobacteriae:Acidobacteriales:uncultured:uncultured:uncultured_Candidatus	8	0	0	42	22	0	0	0	9	10	29	0	0	44	29	0	13	135	324	30	19	19	54	83	0	18	0	0	34	156	65
Bacteria:Acidobacteriota:Acidobacteriae:Acidobacteriales:uncultured:uncultured:uncultured_forest	79	33	61	134	71	571	0	0	97	0	185	26	32	757	893	715	153	213	877	739	70	406	760	1382	0	939	0	0	0	481	301
Bacteria:Acidobacteriota:Acidobacteriae:Acidobacteriales:uncultured:uncultured:uncultured_Holophaga	0	0	0	79	0	43	0	0	0	16	63	0	0	253	166	329	54	119	95	116	0	91	105	76	0	136	32	0	0	130	27
Bacteria:Acidobacteriota:Acidobacteriae:Acidobacteriales:uncultured:uncultured:uncultured_proteobacterium	0	0	0	0	0	0	0	0	0	0	0	0	0	22	52	79	0	0	0	0	0	56	108	32	0	143	0	0	0	0	0
Bacteria:Acidobacteriota:Acidobacteriae:Acidobacteriales:uncultured:uncultured:uncultured_soil	15	29	83	156	58	0	11	104	96	116	27	0	72	72	70	67	99	87	49	47	53	96	0	43	42	25	69	50	29	46	0
Bacteria:Acidobacteriota:Acidobacteriae:Acidobacteriales:uncultured:unculturedUnknown	525	592	699	1073	261	1568	0	47	1047	171	865	89	0	1494	2242	3100	1387	897	1526	2205	337	3008	3869	2321	0	3617	311	0	336	3251	901
Bacteria:Acidobacteriota:Acidobacteriae:AcidobacterialesUnknownUnknownUnknown	252	139	77	402	90	186	0	0	76	0	193	24	0	353	310	338	118	182	302	359	0	456	624	471	0	207	56	0	152	297	117
Bacteria:Acidobacteriota:Acidobacteriae:AKIW659:AKIW659:AKIW659:uncultured_bacterium	0	0	0	0	3	0	0	0	0	0	11	0	0	0	0	0	0	0	0	0	0	0	0	0	0	4	0	0	0	0	0
Bacteria:Acidobacteriota:Acidobacteriae:Bryobacterales:Bryobacteraceae:Bryobacter:Acidobacteria_bacterium	12	0	0	0	0	0	0	0	0	0	0	0	15	0	0	0	0	4	0	0	17	0	0	0	0	0	0	0	7	0	0
Bacteria:Acidobacteriota:Acidobacteriae:Bryobacterales:Bryobacteraceae:Bryobacter:Acidobacteriaceae_bacterium	78	0	91	0	0	0	0	0	13	0	0	0	0	41	94	118	0	0	0	59	0	99	91	9	0	195	99	0	76	209	159
Bacteria:Acidobacteriota:Acidobacteriae:Bryobacterales:Bryobacteraceae:Bryobacter:Bryobacter_aggregatus	0	0	0	0	0	0	0	0	0	0	0	0	0	0	5	0	3	0	0	0	0	0	0	0	0	0	0	0	0	0	0
Bacteria:Acidobacteriota:Acidobacteriae:Bryobacterales:Bryobacteraceae:Bryobacter:metagenome	19	0	11	23	5	0	0	43	0	14	4	0	0	53	15	17	0	15	28	6	43	9	0	15	12	0	0	0	19	13	26
Bacteria:Acidobacteriota:Acidobacteriae:Bryobacterales:Bryobacteraceae:Bryobacter:uncultivated_soil	110	41	44	35	53	0	0	74	44	32	25	47	46	0	38	52	35	28	62	80	26	32	32	93	121	47	138	107	70	48	0
Bacteria:Acidobacteriota:Acidobacteriae:Bryobacterales:Bryobacteraceae:Bryobacter:uncultured_Acidobacteriaceae	0	0	248	0	68	54	0	0	19	0	0	67	33	92	79	20	93	26	84	0	110	24	0	0	79	0	91	158	110	135	0
Bacteria:Acidobacteriota:Acidobacteriae:Bryobacterales:Bryobacteraceae:Bryobacter:uncultured_Acidobacteriales	13	0	19	49	0	13	0	0	49	0	25	0	0	46	16	37	23	21	73	53	0	40	45	0	0	56	0	0	17	59	44
Bacteria:Acidobacteriota:Acidobacteriae:Bryobacterales:Bryobacteraceae:Bryobacter:uncultured_bacterium	0	0	27	0	0	0	0	0	0	0	0	0	0	0	0	0	0	0	0	0	0	0	0	0	0	0	0	16	0	0	0
Bacteria:Acidobacteriota:Acidobacteriae:Bryobacterales:Bryobacteraceae:Bryobacter:uncultured_eubacterium	34	0	0	0	0	0	0	0	0	0	0	0	0	0	0	0	0	0	25	37	0	0	43	59	0	32	0	0	7	33	0
Bacteria:Acidobacteriota:Acidobacteriae:Bryobacterales:Bryobacteraceae:Bryobacter:uncultured_Holophaga	44	74	60	170	37	406	23	0	77	0	43	28	33	350	348	456	119	120	395	960	41	378	434	745	23	548	47	0	93	261	66
Bacteria:Acidobacteriota:Acidobacteriae:Bryobacterales:Bryobacteraceae:Bryobacter:uncultured_soil	20	0	93	0	18	0	0	0	0	0	18	0	40	0	0	0	0	0	0	0	0	0	0	0	13	29	27	102	43	0	0
Bacteria:Acidobacteriota:Acidobacteriae:Bryobacterales:Bryobacteraceae:Bryobacter:uncultured_Solibacteraceae	0	0	13	23	0	0	0	0	50	0	0	0	0	0	17	0	0	13	20	19	0	0	64	0	0	0	0	0	0	0	0
Bacteria:Acidobacteriota:Acidobacteriae:Bryobacterales:Bryobacteraceae:BryobacterUnknown	308	337	780	473	102	407	0	7	518	195	284	69	248	588	605	1012	262	348	667	911	305	823	871	1176	115	1178	173	296	367	950	465
Bacteria:Acidobacteriota:Acidobacteriae:Elev-16S-1166:Elev-16S-1166:Elev-16S-1166:uncultured_Acidobacteria	0	0	0	24	0	0	0	0	0	0	0	0	0	0	0	0	0	0	0	0	0	0	0	0	0	0	0	0	0	0	0
Bacteria:Acidobacteriota:Acidobacteriae:Elev-16S-1166:Elev-16S-1166:Elev-16S-1166:uncultured_bacterium	0	0	0	0	33	0	0	0	0	0	0	0	0	0	17	0	0	0	0	0	0	0	0	0	0	0	0	0	16	0	0
Bacteria:Acidobacteriota:Acidobacteriae:Elev-16S-1166:Elev-16S-1166:Elev-16S-1166Unknown	19	0	0	14	0	0	0	0	0	0	0	0	15	0	0	0	0	0	0	0	25	0	0	0	19	0	0	13	0	0	0
Bacteria:Acidobacteriota:Acidobacteriae:PAUC26f:PAUC26f:PAUC26f:metagenome	0	0	0	0	0	0	0	0	0	0	0	0	0	0	0	0	0	0	0	0	0	0	0	0	0	0	0	2	0	0	0
Bacteria:Acidobacteriota:Acidobacteriae:PAUC26f:PAUC26f:PAUC26f:uncultured_Holophaga	2	0	0	0	0	0	0	0	0	0	0	0	0	0	0	0	0	0	0	0	0	0	0	0	0	0	0	0	0	0	0
Bacteria:Acidobacteriota:Acidobacteriae:PAUC26f:PAUC26f:PAUC26f:uncultured_Solibacteraceae	0	0	0	0	0	0	0	0	0	0	0	0	3	0	0	0	0	0	0	0	0	0	0	0	0	0	0	0	0	0	0
Bacteria:Acidobacteriota:Acidobacteriae:Solibacterales:Solibacteraceae:Candidatus_Solibacter:bacterium_Ellin6505	76	0	104	120	0	0	0	0	116	0	54	0	0	90	93	143	87	86	94	55	0	148	171	0	0	28	0	0	110	248	0
Bacteria:Acidobacteriota:Acidobacteriae:Solibacterales:Solibacteraceae:Candidatus_Solibacter:bacterium_Ellin7504	73	85	81	89	99	0	0	21	97	38	53	26	22	93	113	107	67	90	65	175	29	139	126	81	29	101	62	31	43	286	36
Bacteria:Acidobacteriota:Acidobacteriae:Solibacterales:Solibacteraceae:Candidatus_Solibacter:Candidatus_Solibacter	0	0	0	0	0	0	0	8	0	0	44	0	0	89	80	92	0	107	124	115	0	40	47	77	0	0	0	0	0	47	0
Bacteria:Acidobacteriota:Acidobacteriae:Solibacterales:Solibacteraceae:Candidatus_Solibacter:metagenome	0	0	0	0	0	0	0	0	0	0	0	0	0	0	0	0	0	0	0	0	11	0	0	0	0	0	0	0	0	0	0
Bacteria:Acidobacteriota:Acidobacteriae:Solibacterales:Solibacteraceae:Candidatus_Solibacter:uncultured_Acidobacteriaceae	0	0	0	0	0	0	0	0	0	0	0	0	0	28	27	61	0	0	0	0	0	0	48	0	0	52	0	0	12	0	0
Bacteria:Acidobacteriota:Acidobacteriae:Solibacterales:Solibacteraceae:Candidatus_Solibacter:uncultured_Acidobacteriales	23	7	6	49	8	27	0	0	0	0	0	0	19	9	0	14	11	0	0	0	0	73	0	16	22	148	9	12	0	9	0
Bacteria:Acidobacteriota:Acidobacteriae:Solibacterales:Solibacteraceae:Candidatus_Solibacter:uncultured_Acidobacterium	17	38	30	31	0	0	0	0	24	36	24	18	23	0	14	10	0	33	35	23	28	0	0	0	19	17	19	0	61	0	0
Bacteria:Acidobacteriota:Acidobacteriae:Solibacterales:Solibacteraceae:Candidatus_Solibacter:uncultured_forest	46	26	35	78	0	116	0	0	63	23	64	0	18	214	148	769	48	89	183	155	13	337	269	363	0	844	0	0	32	205	142
Bacteria:Acidobacteriota:Acidobacteriae:Solibacterales:Solibacteraceae:Candidatus_Solibacter:uncultured_Holophaga	21	0	0	0	20	56	0	0	0	0	0	0	0	48	31	45	36	42	80	186	0	29	39	46	0	22	13	0	0	82	0
Bacteria:Acidobacteriota:Acidobacteriae:Solibacterales:Solibacteraceae:Candidatus_Solibacter:uncultured_organism	0	124	0	0	0	0	0	0	106	118	0	0	0	85	141	269	81	54	110	125	0	163	148	62	0	139	0	0	0	271	0
Bacteria:Acidobacteriota:Acidobacteriae:Solibacterales:Solibacteraceae:Candidatus_Solibacter:uncultured_proteobacterium	11	20	42	27	8	0	0	0	0	15	28	0	0	36	22	28	17	40	88	40	34	25	25	71	0	25	0	0	0	32	0
Bacteria:Acidobacteriota:Acidobacteriae:Solibacterales:Solibacteraceae:Candidatus_Solibacter:uncultured_soil	4	0	0	0	0	20	0	0	31	0	24	0	0	0	0	0	0	0	22	30	0	0	10	50	0	0	0	0	0	31	12
Bacteria:Acidobacteriota:Acidobacteriae:Solibacterales:Solibacteraceae:Candidatus_Solibacter:uncultured_Solibacter	0	0	46	0	0	0	0	0	0	0	0	0	0	0	0	0	0	0	0	0	0	0	0	35	0	46	0	0	28	19	0
Bacteria:Acidobacteriota:Acidobacteriae:Solibacterales:Solibacteraceae:Candidatus_SolibacterUnknown	625	663	556	754	659	459	74	227	452	274	519	205	291	1169	1469	1839	884	683	1317	1234	735	1240	1222	2068	281	2159	519	211	383	1583	338
Bacteria:Acidobacteriota:Acidobacteriae:Subgroup_12:Subgroup_12:Subgroup_12:uncultured_bacterium	0	0	0	0	0	0	0	0	0	0	0	0	0	0	0	0	0	0	0	0	0	0	0	2	0	0	0	0	2	0	0
Bacteria:Acidobacteriota:Acidobacteriae:Subgroup_13:Subgroup_13:Subgroup_13:uncultured_Acidobacteria	10	0	0	0	0	0	0	0	0	0	0	0	0	0	0	14	0	0	0	0	0	39	0	36	0	50	0	0	0	0	26
Bacteria:Acidobacteriota:Acidobacteriae:Subgroup_13:Subgroup_13:Subgroup_13:uncultured_bacterium	0	0	0	0	0	0	0	0	0	0	0	0	0	0	0	0	0	0	0	0	0	0	19	0	0	0	0	0	0	0	0
Bacteria:Acidobacteriota:Acidobacteriae:Subgroup_13:Subgroup_13:Subgroup_13:uncultured_forest	0	0	0	0	0	0	0	0	0	0	0	0	0	0	0	0	0	0	0	0	0	77	45	0	0	0	0	0	0	0	0
Bacteria:Acidobacteriota:Acidobacteriae:Subgroup_13:Subgroup_13:Subgroup_13:uncultured_Holophaga	0	0	11	16	0	0	0	0	9	0	0	0	0	0	34	0	0	6	0	36	0	0	0	0	0	0	0	0	0	36	0
Bacteria:Acidobacteriota:Acidobacteriae:Subgroup_13:Subgroup_13:Subgroup_13Unknown	0	0	0	0	0	41	0	0	0	0	0	0	0	22	0	52	0	0	0	0	0	46	49	60	0	0	0	0	0	0	0
Bacteria:Acidobacteriota:Acidobacteriae:Subgroup_15:Subgroup_15:Subgroup_15:uncultured_bacterium	0	0	0	0	0	0	0	0	0	0	0	0	0	0	0	0	0	4	0	0	0	17	0	0	0	0	0	0	0	0	0
Bacteria:Acidobacteriota:Acidobacteriae:Subgroup_2:Subgroup_2:Subgroup_2:bacterium_Ellin7509	0	35	58	100	102	444	0	0	0	0	136	0	23	227	431	125	116	136	246	410	88	881	547	61	0	3199	57	0	51	469	492
Bacteria:Acidobacteriota:Acidobacteriae:Subgroup_2:Subgroup_2:Subgroup_2:bacterium_enrichment	0	0	0	0	0	14	0	0	0	0	0	0	0	0	0	0	0	0	0	0	0	4	0	14	0	0	0	0	0	0	0
Bacteria:Acidobacteriota:Acidobacteriae:Subgroup_2:Subgroup_2:Subgroup_2:metagenome	0	0	0	0	0	0	0	0	0	0	0	0	0	0	0	0	0	18	65	0	39	31	0	110	0	58	0	0	0	0	25
Bacteria:Acidobacteriota:Acidobacteriae:Subgroup_2:Subgroup_2:Subgroup_2:uncultured_Acidobacteria	0	0	0	0	0	0	0	0	0	0	0	0	0	35	39	0	0	0	31	168	0	194	227	0	0	1220	0	0	0	72	0
Bacteria:Acidobacteriota:Acidobacteriae:Subgroup_2:Subgroup_2:Subgroup_2:uncultured_Acidobacteriaceae	0	0	0	0	0	30	0	0	0	0	15	0	0	15	0	28	0	0	0	0	0	229	152	34	0	0	0	0	0	0	0
Bacteria:Acidobacteriota:Acidobacteriae:Subgroup_2:Subgroup_2:Subgroup_2:uncultured_Acidobacteriales	0	0	0	0	0	30	0	0	0	0	0	0	0	82	199	83	0	24	224	607	0	47	36	289	0	59	0	0	0	74	37
Bacteria:Acidobacteriota:Acidobacteriae:Subgroup_2:Subgroup_2:Subgroup_2:uncultured_eubacterium	104	238	21	224	240	772	0	0	39	127	331	0	51	1306	1337	1382	438	1471	2460	3013	274	1513	1090	2657	22	5463	173	0	18	1807	531
Bacteria:Acidobacteriota:Acidobacteriae:Subgroup_2:Subgroup_2:Subgroup_2:uncultured_forest	27	0	0	0	0	506	0	0	0	10	71	0	0	645	305	764	36	117	320	438	16	2236	1912	1590	5	2415	11	0	7	415	701
Bacteria:Acidobacteriota:Acidobacteriae:Subgroup_2:Subgroup_2:Subgroup_2:uncultured_Holophaga	0	0	0	26	0	430	0	17	0	0	0	0	0	130	210	283	39	27	145	366	0	268	295	247	0	1050	0	0	0	215	152
Bacteria:Acidobacteriota:Acidobacteriae:Subgroup_2:Subgroup_2:Subgroup_2:uncultured_soil	46	23	0	14	0	423	6	0	0	0	0	0	0	324	267	246	24	0	0	488	0	256	365	295	0	300	13	0	0	262	91
Bacteria:Acidobacteriota:Acidobacteriae:Subgroup_2:Subgroup_2:Subgroup_2Unknown	172	145	0	19	151	1280	14	94	245	0	65	39	0	1427	1612	1539	160	322	728	3016	43	3180	2180	2256	0	4839	0	0	32	1753	1114
Bacteria:Acidobacteriota:AcidobacteriaeUnknownUnknownUnknownUnknown	0	10	34	14	0	0	0	0	10	0	12	0	39	0	0	18	6	3	41	11	0	38	83	0	17	0	0	0	34	5	0
Bacteria:Acidobacteriota:AT-s3-28:AT-s3-28:AT-s3-28:AT-s3-28:uncultured_Acidobacteriaceae	0	0	0	0	0	0	0	0	0	0	0	0	0	0	0	0	0	0	0	0	0	0	0	0	4	0	0	0	0	0	0
Bacteria:Acidobacteriota:Blastocatellia:11-24:11-24:11-24:Acidobacteria_bacterium	0	0	0	0	3	0	0	0	0	0	0	0	0	0	0	14	0	0	17	0	4	0	0	0	0	0	0	0	0	20	0
Bacteria:Acidobacteriota:Blastocatellia:11-24:11-24:11-24:uncultivated_soil	0	0	0	82	0	0	0	0	13	0	0	0	0	0	0	0	0	0	0	8	0	0	0	0	0	0	28	0	0	0	0
Bacteria:Acidobacteriota:Blastocatellia:11-24:11-24:11-24:uncultured_Acidobacteria	103	0	0	0	0	0	0	0	0	46	0	0	0	0	0	0	0	52	0	0	0	0	0	0	0	0	0	0	31	0	0
Bacteria:Acidobacteriota:Blastocatellia:11-24:11-24:11-24:uncultured_Acidobacteriales	10	63	91	0	84	0	0	45	50	0	0	26	101	0	0	0	0	0	0	0	55	0	0	0	342	0	29	63	159	112	31
Bacteria:Acidobacteriota:Blastocatellia:11-24:11-24:11-24:uncultured_Acidobacterium	0	38	27	0	0	0	0	46	26	0	0	32	0	0	0	0	0	0	0	14	0	0	0	10	0	0	0	0	46	0	0
Bacteria:Acidobacteriota:Blastocatellia:11-24:11-24:11-24:uncultured_bacterium	0	0	0	0	0	0	0	0	0	0	0	0	0	0	0	0	0	0	0	0	0	54	9	0	0	0	22	0	0	0	0
Bacteria:Acidobacteriota:Blastocatellia:11-24:11-24:11-24Unknown	86	62	0	169	120	37	31	55	0	52	25	0	121	31	50	28	110	44	59	84	84	35	23	73	119	0	86	93	53	104	0
Bacteria:Acidobacteriota:Blastocatellia:Blastocatellales:Blastocatellaceae:Aridibacter:Aridibacter_famidurans	54	47	62	0	29	0	12	41	0	0	0	0	67	0	0	0	44	0	0	0	65	0	0	0	37	0	40	109	56	0	0
Bacteria:Acidobacteriota:Blastocatellia:Blastocatellales:Blastocatellaceae:Aridibacter:uncultured_Acidobacteria	0	24	27	33	0	0	0	18	0	27	0	26	0	0	0	0	0	0	0	0	0	0	0	0	0	0	15	20	16	0	0
Bacteria:Acidobacteriota:Blastocatellia:Blastocatellales:Blastocatellaceae:Aridibacter:uncultured_Acidobacterium	44	38	25	32	15	0	0	0	0	15	0	0	31	0	0	0	0	22	0	0	21	0	0	0	28	0	14	20	19	0	0
Bacteria:Acidobacteriota:Blastocatellia:Blastocatellales:Blastocatellaceae:AridibacterUnknown	27	0	0	0	0	0	0	0	0	0	0	0	0	0	0	0	0	0	0	0	0	0	0	0	0	0	22	0	0	0	0
Bacteria:Acidobacteriota:Blastocatellia:Blastocatellales:Blastocatellaceae:Blastocatella:metagenome	16	22	0	24	0	0	0	0	0	0	0	0	0	0	0	0	0	0	0	0	0	0	0	0	0	0	14	22	23	0	0
Bacteria:Acidobacteriota:Blastocatellia:Blastocatellales:Blastocatellaceae:Blastocatella:uncultured_Acidobacteria	0	0	0	0	0	0	0	0	0	0	0	0	0	0	0	0	0	0	0	0	0	0	0	0	0	0	8	0	0	0	0
Bacteria:Acidobacteriota:Blastocatellia:Blastocatellales:Blastocatellaceae:Blastocatellaceae:uncultured_bacterium	19	0	0	14	18	0	0	0	0	0	16	0	46	0	0	0	36	17	19	0	42	0	0	0	22	0	18	11	59	0	0
Bacteria:Acidobacteriota:Blastocatellia:Blastocatellales:Blastocatellaceae:BlastocatellaUnknown	0	0	0	0	0	0	0	0	0	0	0	0	0	0	0	0	0	0	0	0	0	8	0	0	0	0	0	0	0	0	0
Bacteria:Acidobacteriota:Blastocatellia:Blastocatellales:Blastocatellaceae:JGI_0001001-H03Unknown	0	0	92	72	0	0	0	0	0	0	28	0	11	28	0	0	37	57	41	0	58	0	20	0	0	0	39	0	49	89	27
Bacteria:Acidobacteriota:Blastocatellia:Blastocatellales:Blastocatellaceae:Stenotrophobacter:metagenome	48	0	0	0	17	0	0	0	0	0	0	0	16	0	0	0	0	0	0	0	0	0	0	0	28	0	0	0	0	0	0
Bacteria:Acidobacteriota:Blastocatellia:Blastocatellales:Blastocatellaceae:Stenotrophobacter:uncultured_Acidobacteriaceae	23	6	0	0	0	0	0	0	0	0	0	0	20	0	0	0	0	0	0	0	0	0	0	0	0	0	0	0	0	0	0
Bacteria:Acidobacteriota:Blastocatellia:Blastocatellales:Blastocatellaceae:Stenotrophobacter:uncultured_soil	0	0	0	0	0	0	0	0	0	0	0	0	0	0	0	0	0	0	0	0	0	0	0	0	0	0	0	0	17	0	0
Bacteria:Acidobacteriota:Blastocatellia:Blastocatellales:Blastocatellaceae:StenotrophobacterUnknown	17	0	0	0	0	0	0	0	0	0	0	0	0	0	0	0	0	0	61	56	63	30	0	0	0	0	0	0	0	0	0
Bacteria:Acidobacteriota:Blastocatellia:Blastocatellales:Blastocatellaceae:Tellurimicrobium:Tellurimicrobium_multivorans	0	38	0	0	0	0	0	0	53	0	0	0	0	0	0	0	0	0	0	0	0	0	0	0	0	0	0	0	0	0	0
Bacteria:Acidobacteriota:Blastocatellia:Blastocatellales:Blastocatellaceae:uncultured:uncultured_Acidobacteriales	0	33	0	32	24	0	0	0	12	0	14	0	0	0	0	12	0	0	0	0	0	0	0	0	0	0	0	0	0	0	0
Bacteria:Acidobacteriota:Blastocatellia:Blastocatellales:Blastocatellaceae:uncultured:uncultured_soil	0	0	0	0	0	0	0	0	0	28	0	0	0	0	0	0	0	0	0	0	0	0	0	0	0	0	0	0	0	0	0
Bacteria:Acidobacteriota:Blastocatellia:Blastocatellales:Blastocatellaceae:unculturedUnknown	39	40	36	50	40	0	18	51	19	37	0	67	57	0	18	0	57	22	0	0	61	0	0	0	68	0	89	87	42	42	0
Bacteria:Acidobacteriota:Blastocatellia:Blastocatellales:BlastocatellaceaeUnknownUnknown	101	155	223	118	71	0	0	53	89	60	57	111	165	0	46	0	79	92	0	0	112	0	27	0	36	0	141	145	136	76	0
Bacteria:Acidobacteriota:Blastocatellia:DS-100:DS-100:DS-100:uncultured_Acidobacteria	18	20	0	0	17	0	0	0	0	13	0	8	0	4	0	0	0	7	0	0	7	3	0	0	0	0	0	12	0	0	0
Bacteria:Acidobacteriota:Blastocatellia:DS-100:DS-100:DS-100:uncultured_Acidobacteriales	0	0	36	0	0	0	0	0	0	0	0	0	0	0	0	0	0	10	0	0	0	0	0	0	0	0	0	0	0	0	0
Bacteria:Acidobacteriota:Blastocatellia:DS-100:DS-100:DS-100:uncultured_soil	0	0	0	16	0	0	0	0	0	0	0	0	0	0	0	0	0	0	0	0	0	3	0	0	0	0	0	0	0	0	0
Bacteria:Acidobacteriota:Blastocatellia:DS-100:DS-100:DS-100Unknown	0	0	0	0	0	0	0	0	0	0	0	0	12	0	0	0	0	0	0	0	0	0	0	0	0	0	0	0	42	0	0
Bacteria:Acidobacteriota:Blastocatellia:Elev-16S-573:Elev-16S-573:Elev-16S-573:uncultured_Acidobacteria	183	639	465	342	151	0	0	81	306	72	0	212	43	0	0	0	49	95	78	64	0	0	0	0	73	0	84	166	296	182	0
Bacteria:Acidobacteriota:Blastocatellia:Elev-16S-573:Elev-16S-573:Elev-16S-573Unknown	0	44	49	110	0	0	0	0	0	0	0	78	0	0	0	0	0	0	0	0	0	0	0	0	0	0	64	45	0	0	0
Bacteria:Acidobacteriota:Blastocatellia:Pyrinomonadales:Pyrinomonadaceae:RB41:Arenimicrobium_luteum	126	261	648	171	62	0	24	43	222	79	37	161	0	30	0	43	53	61	38	20	86	0	30	39	69	0	187	224	261	72	0
Bacteria:Acidobacteriota:Blastocatellia:Pyrinomonadales:Pyrinomonadaceae:RB41:Brevitalea_aridisoli	0	38	26	44	0	0	0	0	0	0	0	0	0	0	0	0	0	0	0	0	0	0	0	0	0	0	0	0	30	0	0
Bacteria:Acidobacteriota:Blastocatellia:Pyrinomonadales:Pyrinomonadaceae:RB41:Brevitalea_deliciosa	0	0	0	0	0	0	0	0	0	0	0	0	0	0	0	0	0	0	0	0	0	0	0	0	0	0	0	0	42	0	22
Bacteria:Acidobacteriota:Blastocatellia:Pyrinomonadales:Pyrinomonadaceae:RB41:metagenome	241	377	312	366	172	0	71	29	182	49	41	137	39	0	57	0	117	218	35	0	304	34	43	0	0	0	143	99	157	179	0
Bacteria:Acidobacteriota:Blastocatellia:Pyrinomonadales:Pyrinomonadaceae:RB41:uncultivated_soil	10	14	109	35	0	0	0	0	0	0	0	0	25	0	0	0	0	0	0	0	0	0	0	0	0	0	27	36	39	10	0
Bacteria:Acidobacteriota:Blastocatellia:Pyrinomonadales:Pyrinomonadaceae:RB41:uncultured_Acidobacteriaceae	336	480	262	274	231	0	47	146	196	151	117	356	152	0	16	0	172	68	0	0	176	13	0	0	243	0	256	398	165	41	0
Bacteria:Acidobacteriota:Blastocatellia:Pyrinomonadales:Pyrinomonadaceae:RB41:uncultured_Acidobacteriales	621	581	505	470	310	0	187	218	212	338	0	332	57	0	0	0	191	68	0	46	263	0	0	0	209	0	338	414	412	127	0
Bacteria:Acidobacteriota:Blastocatellia:Pyrinomonadales:Pyrinomonadaceae:RB41:uncultured_Acidobacterium	65	127	585	53	26	0	0	23	49	20	0	54	27	0	0	0	0	0	0	0	53	0	0	0	0	0	50	63	233	0	0
Bacteria:Acidobacteriota:Blastocatellia:Pyrinomonadales:Pyrinomonadaceae:RB41:uncultured_Blastocatella	49	62	73	84	0	0	21	0	0	66	11	92	0	0	0	0	0	0	0	0	22	0	0	0	46	0	84	134	34	0	0
Bacteria:Acidobacteriota:Blastocatellia:Pyrinomonadales:Pyrinomonadaceae:RB41:uncultured_delta	0	0	0	109	0	0	0	0	13	0	0	0	0	0	0	0	0	0	0	0	0	0	0	0	0	0	0	0	0	0	0
Bacteria:Acidobacteriota:Blastocatellia:Pyrinomonadales:Pyrinomonadaceae:RB41:uncultured_organism	0	51	187	25	0	0	0	0	0	0	0	0	17	0	0	0	0	0	0	0	0	0	0	0	0	0	42	0	71	23	0
Bacteria:Acidobacteriota:Blastocatellia:Pyrinomonadales:Pyrinomonadaceae:RB41:uncultured_proteobacterium	26	19	39	0	0	0	0	0	0	0	0	0	0	0	0	0	0	0	0	0	28	0	0	0	0	0	0	32	33	0	0
Bacteria:Acidobacteriota:Blastocatellia:Pyrinomonadales:Pyrinomonadaceae:RB41:uncultured_soil	0	0	18	0	0	0	0	0	0	0	0	0	0	0	0	0	0	0	0	0	0	0	0	0	0	0	0	0	20	0	0
Bacteria:Acidobacteriota:Blastocatellia:Pyrinomonadales:Pyrinomonadaceae:RB41Unknown	1082	1521	2462	1692	363	37	122	447	318	876	239	955	727	148	144	59	317	388	319	0	688	120	123	48	893	118	1044	1432	1421	237	0
Bacteria:Acidobacteriota:BlastocatelliaUnknownUnknownUnknownUnknown	183	377	273	307	141	0	0	40	52	61	0	131	0	0	0	0	99	55	24	0	70	0	9	0	79	0	48	54	316	64	0
Bacteria:Acidobacteriota:FFCH5909:FFCH5909:FFCH5909:FFCH5909:uncultured_bacterium	0	0	0	0	0	0	0	0	0	0	0	0	0	0	2	0	0	0	0	0	0	0	0	0	0	0	0	0	0	0	0
Bacteria:Acidobacteriota:Holophagae:Holophagales:Holophagaceae:GeothrixUnknown	0	0	0	0	0	0	0	0	0	0	0	0	0	0	0	0	0	0	0	0	0	0	0	0	0	0	0	0	0	3	0
Bacteria:Acidobacteriota:Holophagae:Holophagales:Holophagaceae:HolophagaUnknown	0	0	0	0	0	0	0	0	0	0	0	0	0	22	21	0	0	0	0	43	0	0	0	5	0	0	0	0	0	0	0
Bacteria:Acidobacteriota:Holophagae:Holophagales:HolophagaceaeUnknownUnknown	0	0	0	0	0	0	0	0	0	0	0	0	0	0	0	0	0	0	5	0	0	0	0	0	0	0	0	0	0	0	0
Bacteria:Acidobacteriota:Holophagae:Subgroup_7:Subgroup_7:Subgroup_7:metagenome	57	55	0	71	0	0	0	45	0	27	0	42	35	0	0	0	19	37	0	0	77	0	11	0	57	0	108	0	82	0	0
Bacteria:Acidobacteriota:Holophagae:Subgroup_7:Subgroup_7:Subgroup_7:uncultured_Acidobacteriales	0	7	0	0	0	0	0	0	0	0	0	0	0	0	0	0	6	0	0	0	0	0	0	0	0	0	0	0	0	0	0
Bacteria:Acidobacteriota:Holophagae:Subgroup_7:Subgroup_7:Subgroup_7:uncultured_candidate	0	164	56	101	56	7	0	0	63	0	51	56	0	32	0	0	53	66	53	71	46	0	0	30	0	0	0	47	177	83	0
Bacteria:Acidobacteriota:Holophagae:Subgroup_7:Subgroup_7:Subgroup_7:uncultured_delta	0	0	34	0	0	0	0	0	0	0	0	0	0	4	0	0	0	0	16	0	0	0	0	0	0	0	0	0	41	0	0
Bacteria:Acidobacteriota:Holophagae:Subgroup_7:Subgroup_7:Subgroup_7:uncultured_Desulfovirga	61	42	41	122	89	10	23	0	33	25	24	28	42	0	92	0	59	71	21	59	40	0	38	12	40	0	59	31	44	108	0
Bacteria:Acidobacteriota:Holophagae:Subgroup_7:Subgroup_7:Subgroup_7:uncultured_Desulfuromonadales	81	83	150	77	0	0	0	0	36	64	18	32	108	0	37	0	0	0	46	0	32	0	0	0	23	0	78	42	58	37	0
Bacteria:Acidobacteriota:Holophagae:Subgroup_7:Subgroup_7:Subgroup_7:uncultured_microorganism	0	0	0	32	0	0	0	0	0	0	0	0	0	0	0	0	0	0	0	0	0	0	0	0	0	0	0	0	0	0	0
Bacteria:Acidobacteriota:Holophagae:Subgroup_7:Subgroup_7:Subgroup_7:uncultured_soil	51	15	0	37	0	0	0	0	38	26	0	0	21	0	0	0	0	0	0	0	0	0	0	0	0	0	0	0	56	0	0
Bacteria:Acidobacteriota:Holophagae:Subgroup_7:Subgroup_7:Subgroup_7:uncultured_Thermaerobacter	0	0	0	0	0	0	0	0	0	0	0	0	0	0	0	0	0	0	0	0	0	0	0	0	0	0	4	0	0	0	0
Bacteria:Acidobacteriota:Holophagae:Subgroup_7:Subgroup_7:Subgroup_7Unknown	0	60	164	162	31	0	0	0	72	0	44	19	16	108	35	40	0	16	144	16	46	31	0	30	0	0	0	0	85	0	10
Bacteria:Acidobacteriota:Subgroup_11:Subgroup_11:Subgroup_11:Subgroup_11:uncultured_bacterium	47	16	0	18	45	0	7	17	0	11	0	7	11	0	4	0	22	21	7	0	0	0	4	0	35	0	5	14	0	30	0
Bacteria:Acidobacteriota:Subgroup_18:Subgroup_18:Subgroup_18:Subgroup_18Unknown	0	0	0	0	0	0	5	4	0	0	0	0	0	0	0	0	3	0	0	0	0	0	0	0	30	0	0	10	0	5	0
Bacteria:Acidobacteriota:Subgroup_22:Subgroup_22:Subgroup_22:Subgroup_22:metagenome	14	0	0	0	0	0	0	0	0	0	0	0	0	0	0	0	0	0	0	0	0	0	0	0	0	0	0	0	0	0	0
Bacteria:Acidobacteriota:Subgroup_22:Subgroup_22:Subgroup_22:Subgroup_22:uncultured_Acidobacteria	0	5	0	0	6	0	5	0	0	0	0	0	0	0	0	0	0	0	0	0	0	0	0	2	0	0	6	0	0	4	0
Bacteria:Acidobacteriota:Subgroup_22:Subgroup_22:Subgroup_22:Subgroup_22:uncultured_Acidobacteriales	15	0	0	0	18	0	6	0	0	0	0	0	0	0	0	0	0	10	0	0	0	0	0	0	18	0	0	0	0	17	0
Bacteria:Acidobacteriota:Subgroup_22:Subgroup_22:Subgroup_22:Subgroup_22:uncultured_Acidobacterium	0	0	0	12	0	0	0	0	0	0	0	0	0	0	6	0	3	4	0	0	0	0	0	0	0	0	0	0	0	0	0
Bacteria:Acidobacteriota:Subgroup_22:Subgroup_22:Subgroup_22:Subgroup_22:uncultured_Holophaga	19	0	0	0	24	0	7	0	0	6	0	0	0	0	0	0	7	30	18	0	0	0	0	0	7	0	0	0	0	10	0
Bacteria:Acidobacteriota:Subgroup_22:Subgroup_22:Subgroup_22:Subgroup_22:uncultured_prokaryote	14	0	0	0	0	0	0	0	0	0	0	0	0	0	0	0	0	0	7	0	0	0	0	0	0	0	12	0	11	0	0
Bacteria:Acidobacteriota:Subgroup_22:Subgroup_22:Subgroup_22:Subgroup_22:uncultured_proteobacterium	0	14	0	18	0	0	0	0	0	5	0	8	0	0	0	0	0	0	0	0	0	0	0	0	16	0	0	0	0	0	0
Bacteria:Acidobacteriota:Subgroup_22:Subgroup_22:Subgroup_22:Subgroup_22Unknown	0	0	0	0	0	0	7	0	0	0	0	0	0	0	0	0	0	0	0	0	0	0	0	0	0	0	0	0	0	0	0
Bacteria:Acidobacteriota:Subgroup_25:Subgroup_25:Subgroup_25:Subgroup_25:uncultured_Acidobacteria	0	0	0	0	0	0	0	0	0	0	0	0	9	0	0	0	0	0	0	0	0	0	0	0	0	0	0	0	0	3	0
Bacteria:Acidobacteriota:Subgroup_25:Subgroup_25:Subgroup_25:Subgroup_25:uncultured_bacterium	0	0	0	6	9	0	0	0	4	0	0	0	0	0	0	0	0	0	0	0	0	0	0	0	0	0	0	15	0	0	0
Bacteria:Acidobacteriota:Subgroup_25:Subgroup_25:Subgroup_25:Subgroup_25:uncultured_soil	12	3	0	0	16	0	0	6	0	4	0	8	0	0	0	0	0	7	0	0	6	0	0	0	17	0	9	0	0	12	0
Bacteria:Acidobacteriota:Subgroup_25:Subgroup_25:Subgroup_25:Subgroup_25Unknown	5	7	0	0	15	0	0	7	0	8	0	9	0	0	0	0	10	0	0	0	0	0	0	0	0	0	6	0	0	0	0
Bacteria:Acidobacteriota:Subgroup_5:Subgroup_5:Subgroup_5:Subgroup_5:uncultured_Acidobacteria	47	0	0	0	35	0	15	0	0	0	16	17	0	17	0	0	30	98	67	0	31	0	19	22	40	0	0	31	0	28	0
Bacteria:Acidobacteriota:Subgroup_5:Subgroup_5:Subgroup_5:Subgroup_5:uncultured_bacterium	160	93	128	143	120	0	29	30	27	23	0	0	34	95	101	108	166	39	133	77	53	160	193	119	49	81	39	31	86	343	39
Bacteria:Acidobacteriota:Subgroup_5:Subgroup_5:Subgroup_5:Subgroup_5:uncultured_Truepera	0	0	0	0	75	0	0	67	40	0	32	0	64	0	0	0	0	0	0	0	0	30	0	0	0	0	0	0	0	72	0
Bacteria:Acidobacteriota:Subgroup_5:Subgroup_5:Subgroup_5:Subgroup_5Unknown	97	110	0	0	115	0	0	0	0	54	0	56	0	0	0	0	58	76	0	0	0	0	0	25	65	37	89	37	0	16	0
Bacteria:Acidobacteriota:Thermoanaerobaculia:Thermoanaerobaculales:Thermoanaerobaculaceae:Subgroup_10:Acidobacteria_bacterium	0	0	0	0	0	18	0	0	0	0	0	0	0	65	39	62	0	0	0	46	0	43	0	47	105	0	88	0	0	0	16
Bacteria:Acidobacteriota:Thermoanaerobaculia:Thermoanaerobaculales:Thermoanaerobaculaceae:Subgroup_10:bacterium_enrichment	0	0	0	0	6	0	0	0	0	0	0	0	0	0	0	0	11	0	9	0	0	0	0	0	0	0	0	0	0	0	0
Bacteria:Acidobacteriota:Thermoanaerobaculia:Thermoanaerobaculales:Thermoanaerobaculaceae:Subgroup_10:Holophaga_sp.	0	0	0	0	0	0	0	0	0	0	0	0	4	0	0	0	0	0	0	0	0	0	0	0	3	0	0	0	0	0	0
Bacteria:Acidobacteriota:Thermoanaerobaculia:Thermoanaerobaculales:Thermoanaerobaculaceae:Subgroup_10:uncultured_Alphaproteobacteria	68	0	0	116	0	0	0	0	0	41	0	0	0	0	0	0	0	0	0	0	0	0	0	0	0	0	0	91	0	0	0
Bacteria:Acidobacteriota:Thermoanaerobaculia:Thermoanaerobaculales:Thermoanaerobaculaceae:Subgroup_10:uncultured_Holophaga	23	15	0	17	11	0	14	0	0	0	0	9	9	0	0	0	0	0	0	0	10	0	0	0	0	0	22	7	5	8	0
Bacteria:Acidobacteriota:Thermoanaerobaculia:Thermoanaerobaculales:Thermoanaerobaculaceae:Subgroup_10:uncultured_prokaryote	7	0	0	0	0	0	0	0	0	0	0	0	0	0	0	0	0	0	0	0	0	0	0	0	0	0	0	0	0	7	0
Bacteria:Acidobacteriota:Thermoanaerobaculia:Thermoanaerobaculales:Thermoanaerobaculaceae:Subgroup_10:uncultured_soil	0	0	94	0	0	0	0	0	0	0	32	0	142	0	55	0	72	0	69	38	65	0	43	46	0	0	0	0	187	86	0
Bacteria:Acidobacteriota:Thermoanaerobaculia:Thermoanaerobaculales:Thermoanaerobaculaceae:Subgroup_10Unknown	86	112	0	104	51	0	41	43	0	89	0	71	0	0	0	0	30	61	102	0	32	0	0	0	0	24	79	46	53	0	0
Bacteria:Acidobacteriota:Vicinamibacteria:Subgroup_17:Subgroup_17:Subgroup_17:metagenome	23	0	0	0	14	0	0	0	0	0	0	0	22	10	11	0	0	12	0	0	0	0	0	0	0	0	0	0	0	0	0
Bacteria:Acidobacteriota:Vicinamibacteria:Subgroup_17:Subgroup_17:Subgroup_17:uncultured_Acidobacteriaceae	0	0	0	0	0	0	0	0	0	0	0	0	0	8	0	0	0	0	0	29	0	0	0	0	0	0	0	0	29	0	0
Bacteria:Acidobacteriota:Vicinamibacteria:Subgroup_17:Subgroup_17:Subgroup_17:uncultured_Acidobacteriales	57	79	77	77	60	0	23	0	0	47	0	48	73	0	0	0	43	58	22	33	90	13	21	0	33	0	53	0	137	55	0
Bacteria:Acidobacteriota:Vicinamibacteria:Subgroup_17:Subgroup_17:Subgroup_17:uncultured_Acidobacterium	0	0	0	0	0	0	0	0	0	0	0	0	33	0	0	0	0	0	0	0	0	0	0	0	0	0	0	10	0	0	0
[truncated: 2,030 more rows]
