# Supplementary material for: The soil microbiomes of forest ecosystems in Kenya: their diversity and environmental drivers
Source: Sci Rep. 2023 May 2;13:7156. doi: 10.1038/s41598-023-33993-4 (PMC10154314; doi:10.1038/s41598-023-33993-4)
Supplement: Supplementary file 6 — Supplementary Table 3. [file 41598_2023_33993_MOESM6_ESM.csv]

Dataset Bioproject	Country	Number of samples	Reference
PRJNA315018	Canada	30	https://doi.org/10.1093/femsec/fiw239
PRJNA431064	China	30	https://doi.org/10.3389/fmicb.201
PRJNA701565	Czech Republic	30	https://doi.org/10.1111/ele.13896
PRJEB38904	Estonia	30	https://doi.org/10.3389/fmicb.20
PRJNA823643	Finland	30	https://www.ncbi.nlm.nih.gov/bioproject/?term=PRJNA823643
	Kenya	31	This study
PRJNA512531	New Zealand	30	https://doi.org/10.1111/1462-2920.14792
PRJNA595488	Switzerland	28	https://doi.org/10.3389/ffgc.2020
PRJNA308872	USA	30	https://doi.org/10.1111/1462-2920.14303
