# Supplementary material for: The soil microbiomes of forest ecosystems in Kenya: their diversity and environmental drivers
Source: Sci Rep. 2023 May 2;13:7156. doi: 10.1038/s41598-023-33993-4 (PMC10154314; doi:10.1038/s41598-023-33993-4)
Supplement: Supplementary file 7 — Supplementary Table 4. [file 41598_2023_33993_MOESM7_ESM.csv]

	feature	enrich_group	ef_lda	pvalue	padj
marker1	Vicinamibacterales_uncultured_uncultured	Canada	4.343203406	3.95E-32	3.95E-32
marker2	67-14	Canada	4.216334845	1.91E-32	1.91E-32
marker3	Vicinamibacteraceae	Canada	4.106769068	5.25E-30	5.25E-30
marker4	KD4-96	Canada	4.075852496	2.61E-28	2.61E-28
marker5	Gemmatimonadaceae_uncultured	Canada	3.996026055	2.39E-26	2.39E-26
marker6	Bacillus	Canada	3.993573467	6.43E-27	6.43E-27
marker7	MB-A2-108	Canada	3.915553705	3.04E-29	3.04E-29
marker8	Methyloligellaceae_uncultured	Canada	3.847185555	4.16E-28	4.16E-28
marker9	Rubrobacter	Canada	3.846083891	5.64E-47	5.64E-47
marker10	Solirubrobacter	Canada	3.750874094	2.32E-30	2.32E-30
marker11	Nitrospira	Canada	3.734968879	3.07E-34	3.07E-34
marker12	Pseudomonas	Canada	3.697967732	6.71E-23	6.71E-23
marker13	Latescibacterota	Canada	3.696535634	1.24E-28	1.24E-28
marker14	Gaiella	Canada	3.679635303	8.75E-12	8.75E-12
marker15	Dongia	Canada	3.604338831	2.69E-31	2.69E-31
marker16	Subgroup_17	Canada	3.58459769	6.64E-23	6.64E-23
marker17	Subgroup_5	Canada	3.533123632	1.86E-18	1.86E-18
marker18	Gitt-GS-136	Canada	3.529950326	3.78E-22	3.78E-22
marker19	Sutterellaceae_uncultured	Canada	3.514275307	7.23E-27	7.23E-27
marker20	Subgroup_11	Canada	3.49153547	5.23E-26	5.23E-26
marker21	NB1-j	Canada	3.459975397	1.83E-25	1.83E-25
marker22	Subgroup_22	Canada	3.426525612	1.68E-28	1.68E-28
marker23	S085	Canada	3.415033506	3.47E-16	3.47E-16
marker24	Steroidobacteraceae_uncultured	Canada	3.403029159	2.15E-21	2.15E-21
marker25	Lysobacter	Canada	3.337232811	5.84E-28	5.84E-28
marker26	Saprospiraceae_uncultured	Canada	3.326662983	4.07E-23	4.07E-23
marker27	PLTA13	Canada	3.226748057	2.53E-29	2.53E-29
marker28	Microvirga	Canada	3.208226831	1.03E-31	1.03E-31
marker29	CCD24	Canada	3.160051761	2.49E-17	2.49E-17
marker30	Actinomarinales_uncultured_uncultured	Canada	3.158014814	2.70E-17	2.70E-17
marker31	Subgroup_10	Canada	3.109420335	3.98E-17	3.98E-17
marker32	Candidatus_Alysiosphaera	Canada	3.102652097	4.73E-19	4.73E-19
marker33	Entotheonellaceae	Canada	3.058927924	4.41E-21	4.41E-21
marker34	Methyloceanibacter	Canada	3.04593162	9.05E-10	9.05E-10
marker35	Burkholderia-Caballeronia-Paraburkholderia	China	4.446735168	9.98E-37	9.98E-37
marker36	Elsterales_uncultured_uncultured	China	4.317349878	6.83E-36	6.83E-36
marker37	Acidibacter	China	4.178201404	1.61E-32	1.61E-32
marker38	Granulicella	China	3.84237373	2.95E-29	2.95E-29
marker39	Candidatus_Koribacter	China	3.762369639	4.03E-31	4.03E-31
marker40	Edaphobacter	China	3.545481535	2.95E-28	2.95E-28
marker41	Dyella	China	3.441753253	2.27E-37	2.27E-37
marker42	Phenylobacterium	China	3.358920345	1.49E-20	1.49E-20
marker43	Caulobacteraceae_uncultured	China	3.353502702	4.91E-31	4.91E-31
marker44	A21b	China	3.333882573	2.43E-16	2.43E-16
marker45	Bacteroides	China	3.105293794	6.63E-49	6.63E-49
marker46	Inquilinus	China	3.029197395	1.75E-27	1.75E-27
marker47	Pedosphaera	China	3.016274636	5.10E-24	5.10E-24
marker48	Blautia	China	3.004475135	4.80E-53	4.80E-53
marker49	Candidatus_Udaeobacter	Czech_Republic	4.387195557	5.04E-26	5.04E-26
marker50	Mycobacterium	Czech_Republic	4.093293847	2.02E-39	2.02E-39
marker51	Sphingomonas	Czech_Republic	3.990823706	4.23E-29	4.23E-29
marker52	Mucilaginibacter	Czech_Republic	3.946458898	9.24E-30	9.24E-30
marker53	Mitochondria	Czech_Republic	3.9156163	3.14E-35	3.14E-35
marker54	Nocardioides	Czech_Republic	3.826761289	2.09E-33	2.09E-33
marker55	Puia	Czech_Republic	3.726667526	9.46E-39	9.46E-39
marker56	Conexibacter	Czech_Republic	3.702955198	6.75E-36	6.75E-36
marker57	Allorhizobium-Neorhizobium-Pararhizobium-Rhizobium	Czech_Republic	3.644512443	1.52E-32	1.52E-32
marker58	Reyranella	Czech_Republic	3.61204978	9.07E-24	9.07E-24
marker59	Ferruginibacter	Czech_Republic	3.524716721	9.15E-22	9.15E-22
marker60	Isosphaeraceae_uncultured	Czech_Republic	3.49881213	5.53E-31	5.53E-31
marker61	Massilia	Czech_Republic	3.454473075	1.08E-34	1.08E-34
marker62	Pedobacter	Czech_Republic	3.45258532	9.76E-18	9.76E-18
marker63	Pseudonocardia	Czech_Republic	3.43302091	1.13E-27	1.13E-27
marker64	Actinoplanes	Czech_Republic	3.417412722	7.61E-30	7.61E-30
marker65	Streptomyces	Czech_Republic	3.412551583	3.91E-32	3.91E-32
marker66	Marmoricola	Czech_Republic	3.327407672	5.52E-30	5.52E-30
marker67	Nakamurella	Czech_Republic	3.326776898	1.39E-30	1.39E-30
marker68	Jatrophihabitans	Czech_Republic	3.321674426	7.42E-25	7.42E-25
marker69	Luteibacter	Czech_Republic	3.32050118	2.09E-24	2.09E-24
marker70	Kineosporia	Czech_Republic	3.297477957	2.23E-26	2.23E-26
marker71	CL500-29_marine_group	Czech_Republic	3.286897583	1.96E-20	1.96E-20
marker72	Devosia	Czech_Republic	3.274169577	5.78E-33	5.78E-33
marker73	LWQ8	Czech_Republic	3.197647269	1.08E-29	1.08E-29
marker74	Dokdonella	Czech_Republic	3.160624652	4.36E-30	4.36E-30
marker75	Singulisphaera	Czech_Republic	3.122419863	2.88E-27	2.88E-27
marker76	Caulobacter	Czech_Republic	3.098057423	1.61E-23	1.61E-23
marker77	Sandaracinaceae_uncultured	Czech_Republic	3.002953382	2.74E-16	2.74E-16
marker78	Acidobacteriales_uncultured_uncultured	Estonia	4.73309274	9.73E-40	9.73E-40
marker79	Candidatus_Solibacter	Estonia	4.215270735	7.94E-37	7.94E-37
marker80	Bryobacter	Estonia	4.193980634	3.12E-28	3.12E-28
marker81	Occallatibacter	Estonia	3.949980668	1.08E-40	1.08E-40
marker82	Micropepsaceae_uncultured	Estonia	3.944110925	2.99E-35	2.99E-35
marker83	Acidimicrobiia_uncultured_uncultured_uncultured	Estonia	3.770643266	2.15E-32	2.15E-32
marker84	Pirellulaceae_uncultured	Estonia	3.595736649	2.01E-31	2.01E-31
marker85	JG36-TzT-191	Estonia	3.558833396	1.06E-39	1.06E-39
marker86	Pedosphaeraceae	Estonia	3.489879459	3.38E-24	3.38E-24
marker87	Rhodanobacter	Estonia	3.369642975	2.23E-20	2.23E-20
marker88	Subgroup_13	Estonia	3.25294947	3.34E-36	3.34E-36
marker89	Opitutaceae_uncultured	Estonia	3.226033972	7.91E-39	7.91E-39
marker90	Chloroplast	Estonia	3.181593738	3.33E-24	3.33E-24
marker91	Lineage_IIa	Estonia	3.123336878	7.40E-22	7.40E-22
marker92	Acidobacteriaceae_(Subgroup_1)_uncultured	Estonia	3.121793956	7.17E-25	7.17E-25
marker93	Edaphobaculum	Estonia	3.059993525	2.16E-25	2.16E-25
marker94	FCPU426	Estonia	3.011947023	5.03E-36	5.03E-36
marker95	Subgroup_2	Finland_forest	4.848329783	9.71E-37	9.71E-37
marker96	Aquisphaera	Finland_forest	4.25965216	1.85E-46	1.85E-46
marker97	RCP2-54	Finland_forest	4.111649892	2.93E-33	2.93E-33
marker98	Roseiarcus	Finland_forest	3.985683447	7.88E-32	7.88E-32
marker99	Acetobacteraceae_uncultured	Finland_forest	3.827469687	2.71E-41	2.71E-41
marker100	Acidipila	Finland_forest	3.802661431	1.46E-34	1.46E-34
marker101	Group_1.1c	Finland_forest	3.533119111	4.83E-23	4.83E-23
marker102	Paenibacillus	Finland_forest	3.347716427	7.37E-28	7.37E-28
marker103	0319-6G20	Finland_forest	3.283848131	7.89E-40	7.89E-40
marker104	Simkaniaceae_uncultured	Finland_forest	3.272134493	9.16E-36	9.16E-36
marker105	Gemmata	Finland_forest	3.205190916	9.69E-30	9.69E-30
marker106	Tundrisphaera	Finland_forest	3.179691213	1.78E-31	1.78E-31
marker107	Aquicella	Finland_forest	3.17823409	4.17E-32	4.17E-32
marker108	Legionella	Finland_forest	3.162420265	6.30E-38	6.30E-38
marker109	JG30a-KF-32	Finland_forest	3.124962243	3.14E-12	3.14E-12
marker110	Gimesiaceae_uncultured	Finland_forest	3.045269304	7.34E-22	7.34E-22
marker111	Nitrososphaeraceae	Kenya	4.019442521	2.21E-33	2.21E-33
marker112	Bradyrhizobium	Kenya	3.992295507	3.80E-39	3.80E-39
marker113	RB41	Kenya	3.991050259	8.93E-28	8.93E-28
marker114	Chitinophagaceae_uncultured	Kenya	3.61207433	1.29E-39	1.29E-39
marker115	Ellin6067	Kenya	3.551251424	9.53E-14	9.53E-14
marker116	Pir4_lineage	Kenya	3.456271858	4.21E-27	4.21E-27
marker117	Terrimonas	Kenya	3.434052877	3.15E-22	3.15E-22
marker118	Roseiflexaceae_uncultured	Kenya	3.370352188	2.57E-21	2.57E-21
marker119	Steroidobacter	Kenya	3.29255305	1.25E-28	1.25E-28
marker120	Pirellula	Kenya	3.260890338	1.48E-22	1.48E-22
marker121	TK10	Kenya	3.23013049	7.20E-20	7.20E-20
marker122	Chryseolinea	Kenya	3.085648664	2.71E-24	2.71E-24
marker123	Chitinophaga	Kenya	3.01738661	5.47E-21	5.47E-21
marker124	Niastella	Kenya	3.006430337	2.10E-35	2.10E-35
marker125	Xanthobacteraceae_uncultured	New Zealand	4.275655197	3.56E-30	3.56E-30
marker126	Candidatus_Xiphinematobacter	New Zealand	4.095830719	5.17E-36	5.17E-36
marker127	HSB_OF53-F07	New Zealand	4.059941371	3.96E-25	3.96E-25
marker128	IMCC26256	New Zealand	3.877842075	6.20E-21	6.20E-21
marker129	Haliangium	New Zealand	3.586305803	1.75E-16	1.75E-16
marker130	JG30-KF-AS9	New Zealand	3.502766029	3.98E-34	3.98E-34
marker131	Ktedonobacteraceae_uncultured	New Zealand	3.501945631	3.02E-21	3.02E-21
marker132	Ktedonobacter	New Zealand	3.33416727	9.43E-13	9.43E-13
marker133	24-Nov	New Zealand	3.243162173	2.40E-21	2.40E-21
marker134	cvE6	New Zealand	3.173130026	2.31E-33	2.31E-33
marker135	Ellin516	New Zealand	3.159072946	5.51E-23	5.51E-23
marker136	Hyphomicrobium	New Zealand	3.103506102	1.23E-19	1.23E-19
marker137	CPla-3_termite_group	New Zealand	3.095726041	3.47E-34	3.47E-34
marker138	Anaeromyxobacter	New Zealand	3.064348334	1.41E-27	1.41E-27
marker139	Rhodomicrobium	New Zealand	3.053495158	2.19E-24	2.19E-24
marker140	AKYH767	New Zealand	3.032063812	2.92E-16	2.92E-16
marker141	SWB02	New Zealand	3.015569646	9.20E-18	9.20E-18
marker142	Pedosphaeraceae_uncultured	Swiss_forest	4.249030298	3.09E-44	3.09E-44
marker143	WD2101_soil_group	Swiss_forest	4.201785451	9.21E-42	9.21E-42
marker144	ADurb.Bin063-1	Swiss_forest	4.005690556	1.58E-25	1.58E-25
marker145	Anaerolineaceae_uncultured	Swiss_forest	3.89690505	1.36E-16	1.36E-16
marker146	Rokubacteriales	Swiss_forest	3.887234573	1.08E-30	1.08E-30
marker147	SC-I-84	Swiss_forest	3.826562798	4.39E-23	4.39E-23
marker148	TRA3-20	Swiss_forest	3.791143749	1.39E-18	1.39E-18
marker149	Candidatus_Nomurabacteria	Swiss_forest	3.763989877	7.07E-48	7.07E-48
marker150	S-BQ2-57_soil_group	Swiss_forest	3.653539447	4.33E-43	4.33E-43
marker151	Chthoniobacter	Swiss_forest	3.620861102	1.57E-21	1.57E-21
marker152	Subgroup_7	Swiss_forest	3.594516367	1.99E-23	1.99E-23
marker153	Candidatus_Kaiserbacteria	Swiss_forest	3.514450072	1.82E-44	1.82E-44
marker154	MBNT15	Swiss_forest	3.484570823	1.53E-20	1.53E-20
marker155	A4b	Swiss_forest	3.447831303	9.40E-26	9.40E-26
marker156	Alphaproteobacteria_uncultured_uncultured_uncultured	Swiss_forest	3.423257087	1.92E-22	1.92E-22
marker157	SBR1031	Swiss_forest	3.383358942	6.51E-20	6.51E-20
marker158	Planctomycetales_uncultured_uncultured	Swiss_forest	3.364044693	6.33E-21	6.33E-21
marker159	Anaerolinea	Swiss_forest	3.350888388	5.78E-19	5.78E-19
marker160	KF-JG30-B3	Swiss_forest	3.303143785	1.24E-09	1.24E-09
marker161	Parcubacteria	Swiss_forest	3.300208772	6.96E-33	6.96E-33
marker162	CCM11a	Swiss_forest	3.200940543	2.94E-28	2.94E-28
marker163	RBG-13-54-9	Swiss_forest	3.153114324	4.06E-17	4.06E-17
marker164	Candidatus_Zambryskibacteria	Swiss_forest	3.14781517	1.01E-16	1.01E-16
marker165	OM190	Swiss_forest	3.117235405	2.82E-22	2.82E-22
marker166	Candidatus_Adlerbacteria	Swiss_forest	3.04423654	4.38E-23	4.38E-23
marker167	Thermodesulfovibrionia_uncultured_uncultured_uncultured	Swiss_forest	3.02232184	2.80E-11	2.80E-11
marker168	Gemmataceae_uncultured	USA	4.364538202	2.22E-40	2.22E-40
marker169	WD260	USA	4.177342085	1.71E-32	1.71E-32
marker170	Pajaroellobacter	USA	3.733412628	9.34E-35	9.34E-35
marker171	Solirubrobacteraceae_uncultured	USA	3.69886696	2.57E-37	2.57E-37
marker172	AD3	USA	3.564566907	1.50E-19	1.50E-19
marker173	WPS-2	USA	3.55366684	2.76E-21	2.76E-21
marker174	Obscuribacteraceae	USA	3.53722359	2.22E-32	2.22E-32
marker175	Methylacidiphilaceae_uncultured	USA	3.50463071	2.83E-33	2.83E-33
marker176	Acidocella	USA	3.281839819	1.37E-23	1.37E-23
marker177	Diplorickettsiaceae_uncultured	USA	3.281512245	2.31E-35	2.31E-35
